# Supplementary material for: The effect of small solar powered ‘Bͻkͻͻ’ net fans on mosquito net use: results from a randomized controlled cross-over trial in southern Ghana
Source: Malar J. 2017 Jan 3;16:12. doi: 10.1186/s12936-016-1654-2 (PMC5209841; doi:10.1186/s12936-016-1654-2)
Supplement: Supplementary file 3 — Additional file 3. Entomological data. [file 12936_2016_1654_MOESM3_ESM.xlsx]

## Sheet: Entomologist5_results
NUM	today	Instructions	ento_name	data_entry_name	trap_number	date_empty	number_nights	female_ano	male_ano	female_cx	male_cx	female_aedes	male_aedes	female_mansonia	male_mansonia	female_Sandlfy	male_Sandfly	OtherInsects	Other insects Not Mosquitoes	ants	notes	meta:instanceID	FORM	female_other	female_destroyed	male_destroyed	damaged_all	male_other	TOTALMOSQ	DENS	TOTFEMMOS	DENSFEMMOS	TOTFSAND	DENSFSAND	FORTNIGHT
1	2015-04-17		SKO	NA	3	2015-04-13	3	6	1	2	0	0	0	0	0	NA	NA	NA	5			uuid:341eed22-c7d9-4436-ad8d-23948ddf7ba0	Entomologist3	2	0	0	5	0	9	3	8	2.66667	NA	#VALUE!	2
2	2015-04-17		SKO	NA	2	2015-04-13	3	4	1	0	0	0	0	0	0	NA	NA	NA	12			uuid:3d4fdc46-e381-4acc-8dab-cff3a288119e	Entomologist3	0	0	0	12	0	5	1.66667	4	1.33333	NA	#VALUE!	2
3	2015-04-17		SKO	NA	1	2015-04-13	3	65	15	10	3	0	0	0	0	NA	NA	NA	3			uuid:ac84ae8c-c46f-4ed7-a8c1-f15f82afc169	Entomologist3	10	0	0	3	3	93	31	75	25	NA	#VALUE!	2
4	2015-04-17		SKO	NA	1	2015-04-15	2	100	3	5	0	0	0	4	0	NA	NA	NA	21			uuid:2f06e001-1ed6-4719-a83a-96623fd09e19	Entomologist3	9	0	0	21	0	112	56	109	54.5	NA	#VALUE!	2
5	2015-04-17		SKO	NA	2	2015-04-15	2	14	1	1	0	0	0	0	0	NA	NA	NA	15			uuid:6556d52d-24d6-4547-bd27-81d31ea7ca58	Entomologist3	1	0	0	15	0	16	8	15	7.5	NA	#VALUE!	2
6	2015-04-17		SKO	NA	3	2015-04-15	2	51	3	2	1	0	0	0	0	NA	NA	NA	8			uuid:fae57f3b-ae92-43fe-812d-af8ed3226c68	Entomologist3	2	0	0	8	1	57	28.5	53	26.5	NA	#VALUE!	2
7	2015-04-17		SKO	NA	3	2015-04-17	2	22	0	0	0	0	0	0	0	NA	NA	NA	4			uuid:6e76a214-6abb-4f10-9acd-9fe23f2ce078	Entomologist3	0	0	0	4	0	22	11	22	11	NA	#VALUE!	2
8	2015-04-17		SKO	NA	1	2015-04-17	2	54	0	1	0	0	0	1	0	NA	NA	NA	26			uuid:855f623c-13c5-4d59-97e7-ceedd6933153	Entomologist3	2	0	0	26	0	56	28	56	28	NA	#VALUE!	2
9	2015-04-17		SKO	NA	2	2015-04-17	2	6	0	0	0	0	0	0	0	NA	NA	NA	12			uuid:ffd0fa96-2db4-45f9-92ad-4b0718d85ef4	Entomologist3	0	0	0	12	0	6	3	6	3	NA	#VALUE!	2
10	2015-04-20		SKO	NA	1	2015-04-20	3	125	0	1	0	0	0	0	0	NA	NA	NA	42			uuid:e5145bc8-ff19-4732-b4b1-1ee954f1b757	Entomologist3	1	0	0	42	0	126	42	126	42	NA	#VALUE!	2
11	2015-04-20		SKO	NA	2	2015-04-20	3	76	1	0	0	0	0	0	0	NA	NA	NA	35			uuid:1fbc6b15-78f8-4dad-a852-b59d3dcfbf0e	Entomologist3	0	0	0	35	0	77	25.6667	76	25.3333	NA	#VALUE!	2
12	2015-04-20		SKO	NA	3	2015-04-20	3	62	0	2	0	0	0	1	0	NA	NA	NA	9			uuid:28abc991-5774-4d07-8c6b-d6a4720f8a12	Entomologist3	3	0	0	9	0	65	21.6667	65	21.6667	NA	#VALUE!	2
13	2015-04-24		SKO	NA	2	2015-04-22	2	22	1	0	0	0	0	0	0	NA	NA	NA	33			uuid:1d0d0c24-4a73-4f36-a10b-9971dc9e862a	Entomologist3	0	0	0	33	0	23	11.5	22	11	NA	#VALUE!	2
14	2015-04-24		SKO	NA	3	2015-04-22	2	22	0	0	0	0	0	0	0	NA	NA	NA	3			uuid:927ae5b7-df39-43e7-b086-de4719b5c5f7	Entomologist3	0	0	0	3	0	22	11	22	11	NA	#VALUE!	2
15	2015-04-24		SKO	NA	1	2015-04-22	2	47	0	0	0	0	0	1	0	NA	NA	NA	8			uuid:3f9e9227-f861-4010-b4c2-57b72cf48b10	Entomologist3	1	0	0	8	0	48	24	48	24	NA	#VALUE!	2
16	2015-04-24		SKO	NA	2	2015-04-24	2	9	0	0	0	0	0	0	0	NA	NA	NA	0			uuid:0d3c4376-d8be-4b4e-9779-181ce8d78a22	Entomologist3	0	0	0	0	0	9	4.5	9	4.5	NA	#VALUE!	2
17	2015-04-24		SKO	NA	1	2015-04-24	2	51	0	1	0	0	0	0	0	NA	NA	NA	21			uuid:a90f1a84-f573-4389-8a8c-76c677cf1868	Entomologist3	1	0	0	0	0	52	26	52	26	NA	#VALUE!	2
18	2015-04-24		SKO	NA	3	2015-04-24	2	32	0	0	0	0	0	0	0	NA	NA	NA	9			uuid:cdc9bb1a-6301-4bda-8d26-1076de830608	Entomologist3	0	0	0	9	0	32	16	32	16	NA	#VALUE!	2
19	2015-04-28		SKO	NA	3	2015-04-27	3	8	0	0	0	0	0	0	0	NA	NA	NA	0		0 for other bitting insects	uuid:384e60db-d51d-4248-903d-87348f6ef06d	Entomologist3	0	0	0	0	0	8	2.66667	8	2.66667	NA	#VALUE!	3
20	2015-04-28		SKO	NA	2	2015-04-27	3	40	1	1	0	0	0	1	0	NA	NA	NA	10		10 for other biting insects	uuid:d8d6ff34-4d17-44c2-93f2-023ff766f122	Entomologist3	2	0	0	0	0	43	14.3333	42	14	NA	#VALUE!	3
21	2015-04-28		SKO	NA	1	2015-04-27	3	8	1	0	0	0	0	1	0	NA	NA	NA	7		7 for other biting insects	uuid:fa59ab68-4815-4c26-8eb6-493a02a0db53	Entomologist3	1	0	0	0	0	10	3.33333	9	3	NA	#VALUE!	3
22	2015-04-30		SKO	NA	2	2015-04-29	2	0	0	0	0	0	0	0	0	NA	NA	NA	0		They were no other biting insects	uuid:42c37bbe-78b2-4f00-8227-6c25853467d2	Entomologist3	0	0	0	0	0	0	0	0	0	NA	#VALUE!	3
23	2015-04-30		SKO	NA	3	2015-04-29	2	18	0	0	0	0	0	0	0	NA	NA	NA	9		9 other biting insects	uuid:531a6f88-f20a-4344-bfea-ab15706ad27e	Entomologist3	0	0	0	0	0	18	9	18	9	NA	#VALUE!	3
24	2015-04-30		SKO	NA	1	2015-04-29	2	27	0	1	0	0	0	2	0	NA	NA	NA	5		5 other biting insects	uuid:74f98d1a-797f-44fd-94ed-8a8ee906aa3e	Entomologist3	3	0	0	0	0	30	15	30	15	NA	#VALUE!	3
25	2015-05-05		SKO	NA	2	2015-05-01	2	4	0	0	0	0	0	0	0	NA	NA	NA	0			uuid:7b481e20-7121-4ea1-9175-9e3155b78aa2	Entomologist3	0	0	0	0	0	4	2	4	2	NA	#VALUE!	3
26	2015-05-05		SKO	NA	1	2015-05-01	2	55	0	1	0	1	0	2	0	NA	NA	NA	7		7 other insects not mosquitoes were identified	uuid:d2832058-f9a9-419c-a79f-fce03effd055	Entomologist3	3	0	0	0	0	59	29.5	59	29.5	NA	#VALUE!	3
27	2015-05-05		SKO	NA	3	2015-05-01	2	13	0	0	0	0	0	0	0	NA	NA	NA	3		3 other insects not mosquitoes were identified	uuid:de8cf231-97d5-42f6-9312-7083bc6aaec6	Entomologist3	0	0	0	0	0	13	6.5	13	6.5	NA	#VALUE!	3
28	2015-05-05		SkO	NA	1	2015-05-04	3	28	0	0	0	1	0	8	0	NA	NA	NA	34		34 other insects not mosquitoes were identified	uuid:3619f44c-5571-4074-845e-60f48551e79c	Entomologist3	8	0	0	0	0	37	12.3333	37	12.3333	NA	#VALUE!	3
29	2015-05-05		SKO	NA	2	2015-05-04	3	14	0	4	0	0	0	0	0	NA	NA	NA	3		3 other insects not mosquitoes were identified.	uuid:b28a8f93-396a-4d6f-9836-7e23e4bf45f5	Entomologist3	4	0	0	0	0	18	6	18	6	NA	#VALUE!	3
30	2015-05-05		SKO	NA	3	2015-05-04	3	5	0	0	0	0	0	1	0	NA	NA	NA	16		16 other insects not mosquitoes were identified.	uuid:e7bf0c28-439c-421f-b3fe-05ac5db6f4c3	Entomologist3	0	0	0	0	0	6	2	6	2	NA	#VALUE!	3
31	2015-05-08		SKO	NA	2	2015-05-06	2	1	0			0	0			NA	NA	NA	15		15 other insects not mosquitoes were identified.	uuid:4d52f62f-96ce-4048-832e-f95688efc23f	Entomologist3	0	0	0	0	0	1	0.5	1	0.5	NA	#VALUE!	3
32	2015-05-08		SKO	NA	1	2015-05-06	2	11	0			0	0			NA	NA	NA	12		12 other insects not mosquitoes were identified.	uuid:c70587ae-309c-437a-9f8c-9e4d33e401e6	Entomologist3	2	0	0	0	0	11	5.5	11	5.5	NA	#VALUE!	3
33	2015-05-08		SKO	NA	3	2015-05-06	2	3	0			0	0			NA	NA	NA	1		1 other insect not mosquito was identified.	uuid:ec67a4e1-28b6-4552-8a62-606b3a5d866a	Entomologist3	3	0	0	0	0	3	1.5	3	1.5	NA	#VALUE!	3
1	2015-05-11		SKO	SAO	3	2015-05-08	2	0	0	2	0	0	0	0	0	0	0	3				uuid:3c5ef51d-a899-42a2-8783-862eeb242ca5	Entomologist5						2	1	2	1	0	0	3
2	2015-05-11		SKO	SAO	2	2015-05-08	2	0	1	0	0	0	0	0	0	2	0	5				uuid:87bba3ce-3711-43ea-b95b-ba90a93edf8b	Entomologist5						1	0.5	0	0	2	1	3
3	2015-05-11		SKO	SAO	1	2015-05-08	2	6	0	1	0	0	0	1	0	9	0	7				uuid:0763a11e-9167-495e-95de-493ec0889bdc	Entomologist5						8	4	8	4	9	4.5	3
4	2015-05-11		SKO	SAO	2	2015-05-11	3	1	0	1	0	0	0	0	0	8	0	3				uuid:090f08b7-e93d-4c03-bb1f-30a3a5b85ddc	Entomologist5						2	0.666667	2	0.666667	8	2.66667	4
5	2015-05-11		SKO	SAO	1	2015-05-11	3	12	0	0	0	0	0	3	0	24	5	5				uuid:910fea35-063b-43c8-aade-9a01f06a3302	Entomologist5						15	5	15	5	24	8	4
6	2015-05-11		SKO	SAO	3	2015-05-11	3	9	0	0	0	0	0	0	0	2	0	6				uuid:c64e1b8c-0201-474b-8227-c79ccdb46f93	Entomologist5						9	3	9	3	2	0.666667	4
7	2015-05-14		SKO	SAO	3	2015-05-13	2	1	0	0	0	0	0	2	0	8	0	1				uuid:357984f1-788a-4385-810e-92ed80fa6f9a	Entomologist5						3	1.5	3	1.5	8	4	4
8	2015-05-14		SKO	SAO	2	2015-05-13	2	1	0	0	0	0	0	0	0	3	0	0				uuid:ec86e1dd-9a6c-4f0a-b41b-303e12191d1c	Entomologist5						1	0.5	1	0.5	3	1.5	4
9	2015-05-14		SKO	SAO	1	2015-05-13	2	12	0	0	0	0	0	0	0	17	0	3				uuid:3ed182eb-b846-487e-a423-e71bc5774ad9	Entomologist5						12	6	12	6	17	8.5	4
10	2015-05-18		SKO	SAO	1	2015-05-15	2	6	0	0	0	2	0	1	0	5	0	8				uuid:e7fa8e18-2409-4ee9-8952-bc0aaf6d5f73	Entomologist5						9	4.5	9	4.5	5	2.5	4
11	2015-05-18		SKO	SAO	2	2015-05-15	2	12	0	1	0	0	0	2	0	3	0	0				uuid:7a2990fe-a15f-4960-a32a-f427d9f9065b	Entomologist5						15	7.5	15	7.5	3	1.5	4
12	2015-05-18		SKO	SAO	3	2015-05-15	2	4	0	0	0	0	0	0	0	7	0	3				uuid:870bb73b-ba1c-4c9f-832e-7c874db18bbd	Entomologist5						4	2	4	2	7	3.5	4
13	2015-05-18		SKO	SAO	1	2015-05-18	3	13	0	0	0	2	0	2	0	14	0	5				uuid:6c37e9ae-77fb-4aa7-b14d-8af0e9ed04f0	Entomologist5						17	5.66667	17	5.66667	14	4.66667	4
14	2015-05-18		SKO	SAO	3	2015-05-18	3	1	0	0	0	0	0	0	0	1	0	0				uuid:05ee38d1-b78d-4ca6-963d-635bc9c6d8e8	Entomologist5						1	0.333333	1	0.333333	1	0.333333	4
15	2015-05-18		SKO	SAO	2	2015-05-18	3	10	0	1	0	1	0	2	0	0	5	0				uuid:f535a464-c454-4915-974f-68932adf2f83	Entomologist5						14	4.66667	14	4.66667	0	0	4
16	2015-05-21		SKO	SAO	1	2015-05-20	2	15	0	1	0	0	0	4	0	18	0	7				uuid:9b47fa9f-5111-4065-bba1-f6398d13bafe	Entomologist5						20	10	20	10	18	9	4
17	2015-05-21		SKO	SAO	2	2015-05-20	2	1	0	0	0	0	0	2	0	4	0	0				uuid:34743676-096e-4d60-9b13-8cbf5bda43ff	Entomologist5						3	1.5	3	1.5	4	2	4
18	2015-05-21		SKO	SAO	3	2015-05-20	2	6	0	0	0	0	0	0	0	9	0	2				uuid:f4031b98-1781-478e-b6e2-0be011a35bea	Entomologist5						6	3	6	3	9	4.5	4
19	2015-05-26		SKO	SAO	1	2015-05-22	2	7	0	0	0	0	0	0	0	17	0	5				uuid:03cc8507-9fc6-4430-b968-b185cd44a658	Entomologist5						7	3.5	7	3.5	17	8.5	4
20	2015-05-26		SKO	SAO	2	2015-05-22	2	2	0	0	0	0	0	0	0	3	0	1				uuid:1d97786a-ae8c-40bf-a04c-524490e9547a	Entomologist5						2	1	2	1	3	1.5	4
21	2015-05-26		SKO	SAO	3	2015-05-22	2	2	0	0	0	0	0	0	0	0	1	0				uuid:5ce1fbf7-da90-4b26-88c1-25ca012b7cb1	Entomologist5						2	1	2	1	0	0	4
22	2015-05-26		SKO	SAO	2	2015-05-25	3	5	0	2	0	0	0	2	0	8	0	2				uuid:1feff48e-43b6-45f5-b4f5-b23bd4fad883	Entomologist5						9	3	9	3	8	2.66667	5
23	2015-05-26		SKO	SAO	1	2015-05-25	3	5	0	2	0	1	0	2	0	22	0	6				uuid:508b12c9-b0d9-406c-8dd6-28f6bc95dda4	Entomologist5						10	3.33333	10	3.33333	22	7.33333	5
24	2015-05-26		SKO	SAO	3	2015-05-25	3	15	0	1	0	0	0	0	0	3	0	4				uuid:f0b53f21-6fad-490d-8bb7-cbe9b09809c5	Entomologist5						16	5.33333	16	5.33333	3	1	5
25	2015-05-28		SKO	SAO	3	2015-05-27	2	9	0	0	0	0	0	0	0	3	0	0				uuid:42c1124b-75a2-4433-9f47-4197850b4ff7	Entomologist5						9	4.5	9	4.5	3	1.5	5
26	2015-05-28		SKO	SAO	1	2015-05-27	2	15	0	2	0	0	0	0	0	10	0	5				uuid:4e6c8cd2-dc14-4d63-ae05-9f67f9003ad1	Entomologist5						17	8.5	17	8.5	10	5	5
27	2015-05-28		SKO	SAO	2	2015-05-27	2	0	0	0	0	0	0	2	0	5	0	0				uuid:5c58f4c7-2d5f-436b-8dd7-c49476cf1093	Entomologist5						2	1	2	1	5	2.5	5
28	2015-06-01		SKO	SAO	1	2015-05-29	2	2	0	0	0	0	0	0	0	9	0	3				uuid:228a259d-2101-4f55-b24f-55f995af2a5f	Entomologist5						2	1	2	1	9	4.5	5
29	2015-06-01		SKO	SAO	3	2015-05-29	2	4	0	0	0	0	0	0	0	11	0	2				uuid:2fd700d5-764f-4677-a755-ea533d64a9b7	Entomologist5						4	2	4	2	11	5.5	5
30	2015-06-01		SKO	SAO	2	2015-05-29	2	1	0	0	0	0	0	0	0	8	0	0				uuid:7739a5cf-e404-4698-8804-215f0fce0ffd	Entomologist5						1	0.5	1	0.5	8	4	5
31	2015-06-01		SKO	SAO	1	2015-06-01	3	0	0	0	0	0	0	1	0	6	0	5				uuid:967fc468-3f74-4287-adb2-e4f1d7e70789	Entomologist5						1	0.333333	1	0.333333	6	2	5
32	2015-06-01		SKO	SAO	2	2015-06-01	3	4	0	0	0	0	0	0	0	0	0	1				uuid:daaf4c21-db4e-4d4e-aff9-a8e16302aa7c	Entomologist5						4	1.33333	4	1.33333	0	0	5
33	2015-06-01		SKO	SAO	3	2015-06-01	3	7	0	0	0	0	0	0	0	1	0	0				uuid:e2d36bb6-7bd5-4baf-9f4c-d871a803720b	Entomologist5						7	2.33333	7	2.33333	1	0.333333	5
34	2015-06-09		SKO	SAO	1	2015-06-03	2	5	1	0	0	1	0	1	0	24	6	10				uuid:af14e3c5-c473-4298-86db-eca9b89323f9	Entomologist5						8	4	7	3.5	24	12	5
35	2015-06-09		SKO	SAO	2	2015-06-03	2	0	0	0	0	0	0	0	0	1	0	2				uuid:139ae137-b94d-446b-bd3b-b57392f3783a	Entomologist5						0	0	0	0	1	0.5	5
36	2015-06-09		SKO	SAO	3	2015-06-03	2	164	0	4	0	0	0	4	0	5	1	3				uuid:3ce21cf4-0c1a-4115-8deb-a6c0301beb1f	Entomologist5						172	86	172	86	5	2.5	5
37	2015-06-09		SKO	SAO	1	2015-06-05	2	16	0	2	0	0	0	1	0	14	0	8				uuid:b2400f15-dddc-4497-839e-e408e5ceec41	Entomologist5						19	9.5	19	9.5	14	7	5
38	2015-06-09		SKO	SAO	2	2015-06-05	2	2	0	0	0	0	0	0	0	5	0	1				uuid:a1e33640-7796-4510-9935-6e6f07e36a1b	Entomologist5						2	1	2	1	5	2.5	5
39	2015-06-09		SKO	SAO	3	2015-06-05	2	12	1	0	0	0	0	0	0	6	1	3				uuid:e998a3b1-1dd0-47f1-b0ea-8118c30b6a3e	Entomologist5						13	6.5	12	6	6	3	5
40	2015-06-09		SKO	SAO	1	2015-06-08	3	12	0	1	0	0	0	0	0	10	0	6				uuid:d1476ab6-7753-438d-bb78-934acec1dafb	Entomologist5						13	4.33333	13	4.33333	10	3.33333	6
41	2015-06-09		SKO	SAO	2	2015-06-08	3	1	0	0	0	0	0	0	0	1	0	2				uuid:7d0051ac-957b-4956-9b65-cd6b080f6110	Entomologist5						1	0.333333	1	0.333333	1	0.333333	6
42	2015-06-09		SKO	SAO	3	2015-06-08	3	15	0	0	0	0	0	1	0	0	0	4				uuid:e14e5ac4-10f8-4fec-8305-7b87d017de59	Entomologist5						16	5.33333	16	5.33333	0	0	6
43	2015-06-12		SKO	SAO	3	2015-06-10	2	121	0	7	1	0	0	6	0	2	0	1				uuid:00b2436d-7461-4cf5-9e4e-b5b63cae2ea1	Entomologist5						135	67.5	134	67	2	1	6
44	2015-06-12		SKO	SAO	1	2015-06-10	2	7	0	1	0	0	0	0	0	5	0	2				uuid:8bdf9460-cc7b-449d-b72a-4f980543907f	Entomologist5						8	4	8	4	5	2.5	6
45	2015-06-12		SKO	SAO	2	2015-06-10	2	3	0	0	0	0	0	0	0	4	0	3				uuid:d05d6549-c18e-4251-baeb-e06108f26f83	Entomologist5						3	1.5	3	1.5	4	2	6
46	2015-06-12		SKO	SAO	1	2015-06-12	2	1	0	0	0	0	0	0	0	0	0	1				uuid:a41dab89-03dc-4192-9881-89ab4b7c0d9f	Entomologist5						1	0.5	1	0.5	0	0	6
47	2015-06-12		SKO	SAO	2	2015-06-12	2	4	0	0	0	0	0	0	0	2	1	3				uuid:b8dd8554-acbd-4484-b67c-bee0b4df0a16	Entomologist5						4	2	4	2	2	1	6
48	2015-06-12		SKO	SAO	3	2015-06-12	2	435	0	7	0	0	0	7	0	0	1	3				uuid:089f0634-91df-4352-b3e1-9b96b7b22bc2	Entomologist5						449	224.5	449	224.5	0	0	6
49	2015-06-16		SKO	SAO	1	2015-06-15	3	32	0	2	0	0	0	0	0	30	0	6				uuid:e4215e78-d539-4537-9d43-53af99950963	Entomologist5						34	11.3333	34	11.3333	30	10	6
50	2015-06-16		SKO	SAO	2	2015-06-15	3	26	0	0	0	0	0	1	0	20	5	0				uuid:7c73742b-8e52-4f0d-b9ee-8b201f537dbc	Entomologist5						27	9	27	9	20	6.66667	6
51	2015-06-16		SKO	SAO	3	2015-06-15	3	347	0	4	0	0	0	5	0	7	0	1				uuid:039f011f-49ec-4afd-b415-d645be2fd143	Entomologist5						356	118.667	356	118.667	7	2.33333	6
52	2015-06-22		SKO	SAO	2	2015-06-17	2	24	0	1	0	0	0	0	0	12	0	3				uuid:643de5e6-8a10-4c54-9ed0-0d2f2c11e975	Entomologist5						25	12.5	25	12.5	12	6	6
53	2015-06-22		SKO	SAO	1	2015-06-17	2	8	0	1	0	0	0	0	0	4	0	4				uuid:d824271e-abce-4e82-8fc6-7c9deefd2949	Entomologist5						9	4.5	9	4.5	4	2	6
54	2015-06-22		SKO	SAO	1	2015-06-19	2	8	0	0	0	0	0	0	0	25	0	10				uuid:0360e1b3-92b2-47b5-83af-38e9cd58dd02	Entomologist5						8	4	8	4	25	12.5	6
55	2015-06-22		SKO	SAO	2	2015-06-19	2	2	0	0	0	0	0	1	0	3	0	0				uuid:9009a24c-771b-4cc3-9c5c-8e36c5f8eb3e	Entomologist5						3	1.5	3	1.5	3	1.5	6
56	2015-06-22		SKO	SAO	3	2015-06-17	2	365	0	18	1	0	0	1	0	5	0	0				uuid:bf773b6c-38d4-4fc5-94cd-c300c8269388	Entomologist5						385	192.5	384	192	5	2.5	6
57	2015-06-22		SKO	SAO	2	2015-06-22	3	8	0	0	0	0	0	1	0	15	0	4				uuid:13790b5e-3b9a-4feb-b278-edbe2d8afb59	Entomologist5						9	3	9	3	15	5	7
58	2015-06-22		SKO	SAO	3	2015-06-22	3	149	0	17	0	0	0	0	0	9	0	0				uuid:3657a126-2b64-41b0-a785-f9f007b1cb40	Entomologist5						166	55.3333	166	55.3333	9	3	7
59	2015-06-22		SKO	SAO	1	2015-06-22	3	18	0	0	0	0	0	0	0	22	0	10				uuid:ded528e5-c5ba-4917-96ce-329042ef08e3	Entomologist5						18	6	18	6	22	7.33333	7
60	2015-06-22		SKO	SAO	3	2015-06-19	2	105	0	5	0	0	0	3	0	9	0	3				uuid:fa015289-c5f5-477a-92de-9c3b6507e822	Entomologist5						113	56.5	113	56.5	9	4.5	6
61	2015-06-25		SKO	SAO	1	2015-06-24	2	19	0	0	0	0	0	1	0	6	0	4				uuid:83f4d8ac-7d04-4072-b93e-6921b07d698b	Entomologist5						20	10	20	10	6	3	7
62	2015-06-25		SKO	SAO	3	2015-06-24	2	125	8	8	0	0	0	3	0	18	4	5				uuid:d463ad33-bd0e-4be7-928e-9a75d0ac07bc	Entomologist5						144	72	136	68	18	9	7
63	2015-06-25		SKO	SAO	2	2015-06-24	2	6	0	2	0	0	0	0	0	3	0	0				uuid:e0f5cf6f-9d54-4db7-9bbe-74d481d5e9ac	Entomologist5						8	4	8	4	3	1.5	7
64	2015-06-30		SKO	SAO	1	2015-06-26	2	12	0	1	0	0	0	0	0	18	0	3				uuid:63fca2e3-787a-421f-8c34-3dacc9cfd505	Entomologist5						13	6.5	13	6.5	18	9	7
65	2015-06-30		SKO	SAO	2	2015-06-26	2	9	0	0	0	0	0	0	0	10	0	1				uuid:c67f962f-db21-4aa1-a998-275f54ea0e4d	Entomologist5						9	4.5	9	4.5	10	5	7
66	2015-06-30		SKO	SAO	3	2015-06-26	2	24	0	2	0	0	0	0	0	15	0	3				uuid:4fce5e25-6e67-48b4-840e-459411f48d7f	Entomologist5						26	13	26	13	15	7.5	7
67	2015-07-02		SKO	SAO	1	2015-06-29	3	15	0	0	0	0	0	0	0	7	0	25				uuid:3e405d39-454e-4e5d-b14c-d0614e93cd9f	Entomologist5						15	5	15	5	7	2.33333	7
68	2015-07-02		SKO	SAO	2	2015-06-29	3	11	0	0	0	0	0	0	0	15	0	10				uuid:1c2a640d-2002-4bba-86b5-a141bad043d2	Entomologist5						11	3.66667	11	3.66667	15	5	7
69	2015-07-02		SKO	SAO	3	2015-06-29	3	112	3	3	0	0	0	0	0	0	0	7				uuid:55045a39-3a72-4c52-8602-b57f20c26382	Entomologist5						118	39.3333	115	38.3333	0	0	7
70	2015-07-08		SKO	SAO	2	2015-07-01	2	5	1	3	0	0	0	0	0	2	0	2				uuid:4e8afd85-a3c1-4341-a510-c51fdbc3c839	Entomologist5						9	4.5	8	4	2	1	7
71	2015-07-08		SKO	SAO	1	2015-07-01	2	20	0	1	0	0	0	0	0	8	0	4				uuid:67e4bb70-657d-4975-a87e-002f7806be18	Entomologist5						21	10.5	21	10.5	8	4	7
72	2015-07-08		SKO	SAO	3	2015-07-01	2	24	4	9	0	0	0	1	0	1	0	17				uuid:7faf33bd-ecd2-41c0-a31f-8e245dd31fa1	Entomologist5						38	19	34	17	1	0.5	7
73	2015-07-15		SKO	SAO	1	2015-07-03	2	39	1	2	0	1	0	0	0	16	0	5				uuid:f63348ff-251e-48ed-a0a5-64a98e216097	Entomologist5						43	21.5	42	21	16	8	7
74	2015-07-15		SKO	SAO	2	2015-07-03	2	2	0	2	0	0	0	0	0	9	3	9				uuid:0b4a8733-b275-4937-ad08-c8840711a54b	Entomologist5						4	2	4	2	9	4.5	7
75	2015-07-15		SKO	SAO	3	2015-07-03	2	134	9	5	0	0	0	4	0	0	0	53				uuid:8a5385e4-af38-40ee-a83e-bfc5175e378c	Entomologist5						152	76	143	71.5	0	0	7
76	2015-07-15		SKO	SAO	1	2015-07-06	3	9	0	10	0	0	0	0	0	10	0	8				uuid:3e97ce16-f293-434b-8faa-77c5420e9434	Entomologist5						19	6.33333	19	6.33333	10	3.33333	8
77	2015-07-15		SKO	SAO	2	2015-07-06	3	3	0	2	0	0	0	0	0	0	0	5				uuid:5434e04d-85d9-4818-ae9c-90e473eb4547	Entomologist5						5	1.66667	5	1.66667	0	0	8
78	2015-07-15		SKO	SAO	3	2015-07-06	3	12	0	4	0	0	0	0	0	6	0	8				uuid:f9bbf4b6-91e0-49e3-9a1d-b13840d9c330	Entomologist5						16	5.33333	16	5.33333	6	2	8
79	2015-07-16		SKO	SAO	1	2015-07-08	2	6	0	2	0	0	0	0	0	0	0	6				uuid:c3ca684f-ad9a-451f-aa47-e4c68b8fce33	Entomologist5						8	4	8	4	0	0	8
80	2015-07-16		SKO	SAO	2	2015-07-08	2	85	2	2	0	1	0	0	0	0	0	15				uuid:ae3c2ce1-41b1-411f-add5-3f4b6047f210	Entomologist5						90	45	88	44	0	0	8
81	2015-07-16		SKO	SAO	3	2015-07-08	2	1	0	0	0	0	0	0	0	0	0	1				uuid:6e1f4d77-dee7-4fc4-8080-d3837f9ec9ae	Entomologist5						1	0.5	1	0.5	0	0	8
82	2015-07-27		SKO	SAO	1	2015-07-15	2	5	0	0	0	0	0	0	0	6	0	4				uuid:69343cbd-c951-482a-9cc8-d97c8c7046ff	Entomologist5						5	2.5	5	2.5	6	3	8
83	2015-07-27		SKO	SAO	2	2015-07-15	2	1	0	0	0	0	0	0	0	2	0	1				uuid:868a9365-4775-4441-986b-8d9296702e26	Entomologist5						1	0.5	1	0.5	2	1	8
84	2015-07-27		SKO	SAO	3	2015-07-15	2	18	0	3	0	0	0	0	0	1	0	6				uuid:f59ea6e6-3895-453b-8793-178a108587a3	Entomologist5						21	10.5	21	10.5	1	0.5	8
85	2015-07-27		SKO	SAO	1	2015-07-17	2	5	0	0	0	0	0	0	0	6	0	4				uuid:fd5ec9da-6f19-49a0-a7c8-58a66993d98d	Entomologist5						5	2.5	5	2.5	6	3	8
86	2015-07-27		SKO	SAO	3	2015-07-17	2	20	0	2	0	0	0	0	0	0	0	6				uuid:25c7ddd8-b85d-4674-9ead-660af74d77aa	Entomologist5						22	11	22	11	0	0	8
87	2015-07-27		SKO	SAO	2	2015-07-17	2	4	0	0	0	0	0	0	0	5	0	2				uuid:9c7f64ec-4cf3-42bc-ae2a-594be8ea5ec1	Entomologist5						4	2	4	2	5	2.5	8
88	2015-07-27		SKO	SAO	1	2015-07-20	3	17	0	1	0	0	0	0	0	5	0	4				uuid:c3fe8e9a-1f96-4ad6-a516-6c666c8ab0db	Entomologist5						18	6	18	6	5	1.66667	9
89	2015-07-27		SKO	SAO	2	2015-07-20	3	2	0	2	0	0	0	0	0	9	3	9				uuid:2e4b20a6-ed7f-404e-af0c-989b181c69b6	Entomologist5						4	1.33333	4	1.33333	9	3	9
90	2015-07-27		SKO	SAO	3	2015-07-20	3	12	0	4	0	0	0	0	0	6	0	8				uuid:ddc5b74a-61a0-44df-bcec-f47f93907326	Entomologist5						16	5.33333	16	5.33333	6	2	9
91	2015-07-28		SKO	SAO	1	2015-07-22	2	3	0	0	0	0	0	0	0	8	0	5				uuid:7a165732-a3a6-43f3-9e87-93d57f85ac93	Entomologist5						3	1.5	3	1.5	8	4	9
92	2015-07-28		SKO	SAO	2	2015-07-22	2	0	0	0	0	0	0	0	0	8	0	4				uuid:aeb2217b-69e5-4bd6-9b0c-9e42367fcc60	Entomologist5						0	0	0	0	8	4	9
93	2015-07-28		SKO	SAO	2	2015-07-24	2	8	0	0	0	0	0	0	0	3	0	2				uuid:4850699b-7222-430a-b0fc-92484902cf56	Entomologist5						8	4	8	4	3	1.5	9
94	2015-07-28		SKO	SAO	1	2015-07-24	2	10	0	0	0	0	0	0	0	1	0	0				uuid:847454bb-e251-4a6b-8a8d-a590881c32eb	Entomologist5						10	5	10	5	1	0.5	9
95	2015-07-28		SKO	SAO	3	2015-07-22	2	25	0	1	0	0	0	0	0	0	0	3				uuid:c9461c0a-beee-4509-b360-122d2f144572	Entomologist5						26	13	26	13	0	0	9
96	2015-07-28		SKO	SAO	1	2015-07-27	3	10	0	0	0	0	0	0	0	3	0	1				uuid:57c2a402-4a66-436d-9764-4f2bebca19c4	Entomologist5						10	3.33333	10	3.33333	3	1	9
97	2015-07-28		SKO	SAO	2	2015-07-27	3	2	0	0	0	0	0	0	0	22	0	2				uuid:6dd9cb84-1e7d-4151-ba9a-d8f21a972170	Entomologist5						2	0.666667	2	0.666667	22	7.33333	9
98	2015-07-28		SKO	SAO	3	2015-07-24	2	19	0	2	0	0	0	1	0	0	2	4				uuid:a56095de-a22a-40ba-819b-35fb48086de2	Entomologist5						22	11	22	11	0	0	9
99	2015-07-28		SKO	SAO	3	2015-07-27	3	3	0	0	0	0	0	0	0	0	0	2				uuid:a524a703-c276-4210-8780-3c7353825eba	Entomologist5						3	1	3	1	0	0	9
100	2015-07-31		SKO	SAO	2	2015-07-29	2	1	0	0	0	0	0	0	0	5	0	0				uuid:648dc30c-45ba-4c27-8171-bc7e78d6271a	Entomologist5						1	0.5	1	0.5	5	2.5	9
101	2015-07-31		SKO	SAO	1	2015-07-29	2	12	0	0	0	0	0	0	0	2	0	3				uuid:84cbf07a-2f8a-4a67-8966-005b429ff7d1	Entomologist5						12	6	12	6	2	1	9
102	2015-07-31		SKO	SAO	3	2015-07-29	2	3	0	0	0	0	0	0	0	3	0	1				uuid:0d116e16-ac3d-4ee8-ba25-5332de112f56	Entomologist5						3	1.5	3	1.5	3	1.5	9
103	2015-07-31		SKO	SAO	2	2015-07-31	2	18	0	0	0	0	0	0	0	2	0	0				uuid:cd841a0e-a1d7-459e-a206-9adddc026718	Entomologist5						18	9	18	9	2	1	9
104	2015-07-31		SKO	SAO	1	2015-07-31	2	23	0	0	0	0	0	0	0	6	0	4				uuid:e454db8b-62e4-4a9a-a4b1-e014f1619d14	Entomologist5						23	11.5	23	11.5	6	3	9
105	2015-07-31		SKO	SAO	3	2015-07-31	2	6	0	0	0	0	0	0	0	3	0	1				uuid:b13f8430-a186-4671-8ee6-ac58f1f79c7d	Entomologist5						6	3	6	3	3	1.5	9
106	2015-08-03		SKO	SAO	2	2015-08-03	3	3	0	0	0	0	0	0	0	16	0	4				uuid:1b28aad7-5992-479c-83b8-259cc71d6f58	Entomologist5						3	1	3	1	16	5.33333	10
107	2015-08-03		SKO	SAO	1	2015-08-03	3	6	0	0	0	0	0	0	0	7	0	0				uuid:a0938d0e-4891-4973-b88f-99d77af6834d	Entomologist5						6	2	6	2	7	2.33333	10
108	2015-08-03		SKO	SAO	3	2015-08-03	3	17	0	0	0	0	0	0	0	5	0	6				uuid:e4b647af-30e7-4c56-81bf-cc5d3858996a	Entomologist5						17	5.66667	17	5.66667	5	1.66667	10
109	2015-08-06		SKO	SAO	1	2015-08-05	2	5	0	0	0	0	0	0	0	19	0	0				uuid:617c6175-197e-49bc-9959-4d7003bf155c	Entomologist5						5	2.5	5	2.5	19	9.5	10
110	2015-08-06		SKO	SAO	2	2015-08-05	2	0	0	0	0	0	0	0	0	9	0	1				uuid:db7b54c0-8a21-400f-96f0-95caf80322cd	Entomologist5						0	0	0	0	9	4.5	10
111	2015-08-06		SKO	SAO	3	2015-08-05	2	8	0	1	0	0	0	1	0	3	0	2				uuid:fa8d4296-a4af-487f-8d50-1f75717f0cc1	Entomologist5						10	5	10	5	3	1.5	10
112	2015-08-10		SKO	SAO	2	2015-08-07	2	4	0	0	0	0	0	0	0	4	0	5				uuid:48744980-0a6d-4fba-bde2-d83dafeae754	Entomologist5						4	2	4	2	4	2	10
113	2015-08-10		SKO	SAO	1	2015-08-07	2	3	0	0	0	0	0	0	0	5	0	4				uuid:bd777bba-1368-4d71-b9c7-1a13e75c55ed	Entomologist5						3	1.5	3	1.5	5	2.5	10
114	2015-08-10		SKO	SAO	2	2015-08-10	3	3	0	0	0	0	0	1	0	2	0	4				uuid:1b886626-e554-41a8-9745-10d827992c38	Entomologist5						4	1.33333	4	1.33333	2	0.666667	10
115	2015-08-10		SKO	SAO	3	2015-08-07	2	3	0	0	0	0	0	0	0	2	0	4				uuid:91f2621f-46b4-47c4-892a-4695640a3f0c	Entomologist5						3	1.5	3	1.5	2	1	10
116	2015-08-10		SKO	SAO	3	2015-08-10	3	10	0	1	0	0	0	1	0	0	0	2				uuid:9db1c9df-37f1-44b9-bff3-c03ded137076	Entomologist5						12	4	12	4	0	0	10
117	2015-08-10		SKO	SAO	1	2015-08-10	3	1	0	0	0	0	0	0	0	3	0	3				uuid:a7e50f23-2eb8-4084-adde-0b1dd985f5a6	Entomologist5						1	0.333333	1	0.333333	3	1	10
118	2015-08-13		SKO	SAO	1	2015-08-12	2	0	0	1	0	0	0	0	0	12	0	2				uuid:b62f521b-3659-4610-905f-9e83042c43bd	Entomologist5						1	0.5	1	0.5	12	6	10
119	2015-08-13		SKO	SAO	2	2015-08-12	2	2	0	0	0	0	0	0	0	11	0	0				uuid:e5350b58-2c0b-4633-8de5-cdee0dd12de6	Entomologist5						2	1	2	1	11	5.5	10
120	2015-08-13		SKO	SAO	3	2015-08-12	2	0	0	0	0	0	0	0	0	1	0	0				uuid:50e9bb0a-80fc-4b7d-847b-414f60ef3370	Entomologist5						0	0	0	0	1	0.5	10
121	2015-08-18		SKO	SAO	1	2015-08-14	2	2	0	0	0	0	0	0	0	2	0	5				uuid:15e47634-88d6-456d-9e2f-701a3b70066b	Entomologist5						2	1	2	1	2	1	10
122	2015-08-18		SKO	SAO	3	2015-08-14	2	3	0	0	0	0	0	0	0	5	0	6				uuid:9dee9488-875c-4444-8af5-2268de53f68d	Entomologist5						3	1.5	3	1.5	5	2.5	10
123	2015-08-18		SKO	SAO	2	2015-08-14	2	2	0	0	0	0	0	1	0	12	0	4				uuid:d5547e85-16a9-4d67-8b33-f9470e163714	Entomologist5						3	1.5	3	1.5	12	6	10
124	2015-08-19		SKO	SAO	2	2015-08-17	3	2	0	0	0	0	0	0	0	8	0	3				uuid:1c352b3e-54e5-479d-b5b6-16b528115a6b	Entomologist5						2	0.666667	2	0.666667	8	2.66667	11
125	2015-08-19		SKO	SAO	3	2015-08-17	3	7	0	3	0	0	0	0	0	1	0	0				uuid:97c9cc38-18ca-4f41-8fb5-13fba38f4012	Entomologist5						10	3.33333	10	3.33333	1	0.333333	11
126	2015-08-19		SKO	SAO	1	2015-08-17	3	3	0	0	0	0	0	0	0	5	0	4				uuid:bfb4e1da-c819-4d0d-b3cd-2bcd287e61b6	Entomologist5						3	1	3	1	5	1.66667	11
127	2015-08-19		SKO	SAO	1	2015-08-19	2	4	0	0	0	0	0	0	0	5	0	2				uuid:d7464ce9-9811-469c-ba6c-ccc074c93b88	Entomologist5						4	2	4	2	5	2.5	11
128	2015-08-19		SKO	SKO	3	2015-08-19	2	0	0	0	0	0	0	0	0	1	0	0				uuid:e6cace41-8258-428f-95ee-92b50582f433	Entomologist5						0	0	0	0	1	0.5	11
129	2015-08-19		SKO	SAO	2	2015-08-19	2	0	0	1	0	0	0	0	0	2	0	3				uuid:fb82c15c-8403-4b81-a9c1-6bdc784c325c	Entomologist5						1	0.5	1	0.5	2	1	11
130	2015-08-26		SKO	SAO	1	2015-08-21	2	0	1	0	0	0	0	0	0	6	0	5				uuid:3ecb1fea-6333-466d-b2ea-17b9135ef2f0	Entomologist5						1	0.5	0	0	6	3	11
131	2015-08-26		SKO	SAO	2	2015-08-21	2	0	0	0	0	0	0	0	0	4	0	2				uuid:96a2e663-dcb1-4449-926c-45cbbb631ae6	Entomologist5						0	0	0	0	4	2	11
132	2015-08-26		SKO	SAO	3	2015-08-21	2	3	0	0	0	0	0	0	0	6	0	5				uuid:3733c450-36f9-42cb-99dc-ed00aa674586	Entomologist5						3	1.5	3	1.5	6	3	11
133	2015-09-07		SKO	SAO	1	2015-08-25	4	4	0	1	0	0	0	0	0	9	0	8		0		uuid:eddd2f8c-a49b-4a37-8e93-e88469031a12	Entomologist6						5	1.25	5	1.25	9	2.25	11
134	2015-09-07		SKO	SAO	1	2015-08-26	1	0	0	0	0	0	0	0	0	0	0	9		0		uuid:9ffac319-7f91-475a-885b-fd79b1e67249	Entomologist6						0	0	0	0	0	0	11
135	2015-09-07		SKO	SAO	3	2015-08-25	4	0	0	0	0	0	0	0	0	2	8	2		0		uuid:daff6739-4228-4bdf-b56c-91f09392d0b0	Entomologist6						0	0	0	0	2	0.5	11
136	2015-09-07		SKO	SAO	3	2015-08-26	1	0	0	5	0	0	0	0	0	0	0	4		0		uuid:0754ca02-b354-4551-a3c7-24cf013b656a	Entomologist6						5	5	5	5	0	0	11
137	2015-09-07		SKO	SAO	2	2015-08-26	1	0	0	1	0	0	0	1	0	2	0	2		0		uuid:68cf5fd4-9e7c-4bfe-84e2-b44a9a778c1d	Entomologist6						2	2	2	2	2	2	11
138	2015-09-07		SKO	SAO	1	2015-08-31	5	2	0	0	0	0	0	0	0	6	0	7		0		uuid:3c555a63-abe2-420d-8698-e50c1c475c47	Entomologist6						2	0.4	2	0.4	6	1.2	12
139	2015-09-07		SKO	SAO	2	2015-08-31	5	1	0	0	0	0	0	0	0	9	0	2		0		uuid:4fc4d892-4b12-4d33-8d62-31bcdfb82b8b	Entomologist6						1	0.2	1	0.2	9	1.8	12
140	2015-09-07		SKO	SAO	1	2015-09-02	2	0	0	0	0	0	0	0	0	17	0	9		0		uuid:029d8fd4-7d13-41b8-adfd-baa9c4b811a0	Entomologist6						0	0	0	0	17	8.5	12
141	2015-09-07		SKO	SAO	3	2015-08-31	5	2	0	2	0	0	0	0	0	21	0	10		0		uuid:a7cfac65-d5a3-4432-b8c5-abd740572d73	Entomologist6						4	0.8	4	0.8	21	4.2	12
142	2015-09-07		SKO	SAO	2	2015-09-02	2	0	0	0	0	0	0	0	0	1	0	5		0		uuid:6be3a34b-5ba6-4f85-ad4e-a43bdd8a44f7	Entomologist6						0	0	0	0	1	0.5	12
143	2015-09-07		SKO	SAO	3	2015-09-02	2	0	0	0	0	0	0	0	0	2	0	0		0		uuid:99bccd7f-e598-4c67-801a-0013bb82fcb6	Entomologist6						0	0	0	0	2	1	12
144	2015-09-07		SKO	SAO	1	2015-09-04	2	0	0	0	0	0	0	0	0	4	0	26				uuid:39cb86ca-cd5e-4e03-9277-6abce05f1f74	Entomologist6						0	0	0	0	4	2	12
145	2015-09-07		SKO	SAO	2	2015-09-04	2	0	0	0	0	0	0	0	0	1	0	6		0		uuid:7e586f70-b1b1-4390-8a9d-5388e2377337	Entomologist6						0	0	0	0	1	0.5	12
146	2015-09-07		SKO	SAO	3	2015-09-04	2	0	0	0	0	0	0	0	0	0	0	4		0		uuid:c18954a8-9ced-4805-8ed3-c14d059c8679	Entomologist6						0	0	0	0	0	0	12
147	2015-09-07		SKO	SAO	1	2015-09-07	3	0	0	0	0	0	0	0	0	4	0	23		0		uuid:832e1770-ce7d-46c3-9024-9fcd455ea199	Entomologist6						0	0	0	0	4	1.33333	12
148	2015-09-07		SKO	SAO	2	2015-09-07	3	0	0	3	0	0	0	0	0	0	0	5		0		uuid:27bf12f3-a01a-46ec-a72c-c850f9950a2b	Entomologist6						3	1	3	1	0	0	12
149	2015-09-07		SKO	SAO	3	2015-09-07	3	0	0	0	0	0	0	0	0	0	0	0		0		uuid:67e26020-4585-4691-ae78-43a28c8c541b	Entomologist6						0	0	0	0	0	0	12
150	2015-09-07		SKO	SAO	2	2015-08-25	4	0	0	0	0	0	0	0	0	0	0	0		0		uuid:de433430-d386-4400-8478-4f0739efe6a6	Entomologist6						0	0	0	0	0	0	11
151	2015-09-16		SKO	SAO	1	2015-09-09	2	0	0	0	0	0	0	0	0	0	0	20		0		uuid:0f09c87f-1129-45aa-8e15-9fbdee7904ca	Entomologist6						0	0	0	0	0	0	12
152	2015-09-16		SKO	SAO	3	2015-09-09	2	0	0	0	0	0	0	0	0	0	0	2		0		uuid:1dd0a143-d455-4f6b-a141-9929cdfcd7e8	Entomologist6						0	0	0	0	0	0	12
153	2015-09-16		SKO	SAO	2	2015-09-09	2	0	0	0	0	0	0	0	0	0	0	10		0		uuid:91f0b938-bb32-42dd-952a-6af8f214b15d	Entomologist6						0	0	0	0	0	0	12
154	2015-09-16		SKO	SAO	1	2015-09-11	2	0	0	0	0	0	0	0	0	5	0	4		0		uuid:a2066e11-56c6-48c0-a39f-53ba90bb79bc	Entomologist6						0	0	0	0	5	2.5	12
155	2015-09-16		SKO	SAO	3	2015-09-11	2	0	0	0	0	0	1	0	0	3	0	8		0		uuid:12fac8c5-7247-4172-97cc-53365eb9b6c0	Entomologist6						1	0.5	0	0	3	1.5	12
156	2015-09-16		SKO	SAO	2	2015-09-11	2	0	0	0	0	0	0	0	0	0	0	3		0		uuid:315df7a5-886e-4dac-a7b8-a8b9b31bec17	Entomologist6						0	0	0	0	0	0	12
157	2015-09-16		SKO	SAO	1	2015-09-14	3	0	0	0	0	0	0	0	0	5	0	10		0		uuid:017dd2fb-c396-4cc0-855b-1b7e71600a15	Entomologist6						0	0	0	0	5	1.66667	13
158	2015-09-16		SKO	SAO	2	2015-09-14	3	0	0	0	0	0	0	0	0	0	0	10		0		uuid:06eb6814-3e08-4998-88b0-1dc545e2dc9f	Entomologist6						0	0	0	0	0	0	13
159	2015-09-16		SKO	SAO	3	2015-09-14	3	0	0	0	0	0	0	0	0	7	0	6		0		uuid:ef40afc9-6119-4a14-8eff-8984f138b233	Entomologist6						0	0	0	0	7	2.33333	13
160	2015-09-21		SKO	SAO	1	2015-09-16	2	1	0	0	0	0	0	0	0	0	0	9		0		uuid:eb5c0e47-f28a-4a4e-9f7e-7c4c214171de	Entomologist6						1	0.5	1	0.5	0	0	13
161	2015-09-21		SKO	SAO	2	2015-09-16	2	0	0	0	0	0	0	0	0	3	0	5		0		uuid:b011f126-914b-4418-967a-e50e9ab0c726	Entomologist6						0	0	0	0	3	1.5	13
162	2015-09-21		SKO	SAO	3	2015-09-16	2	0	0	0	0	0	0	0	0	0	0	0		0		uuid:5cd57f50-ac5b-47fa-b9e9-16f0dfec8eb9	Entomologist6						0	0	0	0	0	0	13
163	2015-09-21		SKO	SAO	1	2015-09-18	2	2	0	0	0	0	0	0	0	13	0	15		0		uuid:f13eeac6-6e42-41b6-8856-aa2326877fd5	Entomologist6						2	1	2	1	13	6.5	13
164	2015-09-21		SKO	SAO	2	2015-09-18	2	0	0	0	0	0	0	0	0	2	0	9		0		uuid:5e64bfe0-6103-4bc0-a13d-b612717cb2c7	Entomologist6						0	0	0	0	2	1	13
165	2015-09-21		SKO	SAO	3	2015-09-18	2	1	0	0	0	0	0	0	0	0	0	13		0		uuid:bbf29e27-72b4-4ad5-a8cc-1348a779b711	Entomologist6						1	0.5	1	0.5	0	0	13
166	2015-10-06		SKO	SAO	1	2015-09-21	3	0	0	0	0	1	0	0	0	2	0	10		0		uuid:d598059c-8142-4dc6-8c43-f87e31f54e9c	Entomologist6						1	0.333333	1	0.333333	2	0.666667	13
167	2015-10-06		SKO	SAO	2	2015-09-21	3	0	0	0	0	0	0	0	0	1	0	5		0		uuid:8db62335-ed2a-49ed-9a5a-f41066163485	Entomologist6						0	0	0	0	1	0.333333	13
168	2015-10-06		SKO	SAO	3	2015-09-21	3	0	0	0	0	0	0	0	0	1	0	2		0		uuid:cd3114d2-185f-483b-82ae-c7cf4ece8d20	Entomologist6						0	0	0	0	1	0.333333	13
169	2015-10-06		SKO	SAO	1	2015-09-23	2	0	0	0	0	0	0	0	0	0	0	4		0		uuid:a2dfbf08-5adc-428a-8784-90565eb8c2ce	Entomologist6						0	0	0	0	0	0	13
170	2015-10-06		SKO	SAO	2	2015-09-23	2	0	0	0	0	0	0	0	0	0	0	6		0		uuid:a2afe77b-4580-4199-91fb-122775b38c08	Entomologist6						0	0	0	0	0	0	13
171	2015-10-06		SKO	SAO	3	2015-09-23	2	0	0	0	0	0	0	0	0	1	0	2		0		uuid:1e125962-40f2-43a1-ba85-4178f7fcee4d	Entomologist6						0	0	0	0	1	0.5	13
172	2015-10-06		SKO	SAO	1	2015-09-25	2	0	0	0	0	0	0	0	0	5	0	4		0		uuid:c9ca8b51-c36b-49f2-9fdb-11a4621907ad	Entomologist6						0	0	0	0	5	2.5	13
173	2015-10-06		SKO	SAO	2	2015-09-25	2	0	0	0	0	0	0	0	0	0	0	3		0		uuid:15b47fa8-5d1e-4db0-9863-2e25d877f06f	Entomologist6						0	0	0	0	0	0	13
174	2015-10-06		SKO	SAO	3	2015-09-25	2	0	0	0	0	0	1	0	0	3	0	8		0		uuid:8c491078-b126-41a1-b7e6-ca908c08d812	Entomologist6						1	0.5	0	0	3	1.5	13
175	2015-10-06		SKO	SAO	1	2015-09-28	3	0	0	0	0	0	0	0	0	3	0	16		0		uuid:7cd4c514-bdb4-46b0-982d-0c53e43d85cc	Entomologist6						0	0	0	0	3	1	14
176	2015-10-06		SKO	SAO	2	2015-09-28	3	0	0	0	0	0	0	0	0	0	0	4		0		uuid:e79060a6-ebd4-46d1-ace8-75e085125f07	Entomologist6						0	0	0	0	0	0	14
177	2015-10-06		SKO	SAO	3	2015-09-28	3	0	0	0	0	0	0	0	0	0	0	6		0		uuid:93525767-96bc-4589-a8ff-2606ced45e26	Entomologist6						0	0	0	0	0	0	14
178	2015-10-06		SKO	SAO	1	2015-09-30	2	0	0	0	0	0	0	0	0	0	0	14		0		uuid:20cdf678-0875-48a3-b08c-eac55859c17b	Entomologist6						0	0	0	0	0	0	14
179	2015-10-06		SKO	SAO	2	2015-09-30	2	1	0	0	0	0	0	0	0	0	0	10		0		uuid:fb051604-04d4-4349-a9cf-8d47de709b02	Entomologist6						1	0.5	1	0.5	0	0	14
180	2015-10-06		SKO	SAO	3	2015-09-30	2	0	0	0	0	0	0	0	0	0	0	0		0		uuid:4386d9bf-1546-499f-8aa6-e2e7f5649bd8	Entomologist6						0	0	0	0	0	0	14
181	2015-10-12		SKO	SAO	1	2015-10-02	2	1	0	0	0	0	0	0	0	4	0	8		0		uuid:c58ca6c9-81c6-4207-92f3-e67ad5892ea7	Entomologist6						1	0.5	1	0.5	4	2	14
182	2015-10-12		SKO	SAO	2	2015-10-02	2	1	0	0	0	0	0	0	0	8	0	3		0		uuid:14fffce8-a39b-4a81-a6c3-c799542ca377	Entomologist6						1	0.5	1	0.5	8	4	14
183	2015-10-12		SKO	SAO	3	2015-10-02	2	1	0	0	0	0	0	0	0	6	0	3		0		uuid:1e40fcac-ef75-4073-a103-9ab3f85c6768	Entomologist6						1	0.5	1	0.5	6	3	14
184	2015-10-12		SKO	SAO	1	2015-10-05	3	0	0	0	0	0	0	0	0	2	0	0		0		uuid:146b6cf7-7665-4fb5-b2b0-6894ddbb9ecc	Entomologist6						0	0	0	0	2	0.666667	14
185	2015-10-12		SKO	SAO	2	2015-10-05	3	0	0	0	0	0	0	0	0	11	0	2		0		uuid:23ee0671-5584-459f-aa5a-439d8e9fce6a	Entomologist6						0	0	0	0	11	3.66667	14
186	2015-10-12		SKO	SAO	3	2015-10-05	3	0	0	0	0	0	0	0	0	0	0	0		0		uuid:e27bad9f-ec91-4f14-939c-72dd5c5d0e76	Entomologist6						0	0	0	0	0	0	14
187	2015-10-20		SKO	SAO	1	2015-10-07	2	1	0	0	0	0	0	0	0	14	0	5		0		uuid:4c539567-996e-4add-b1cb-1702860e38ea	Entomologist6						1	0.5	1	0.5	14	7	14
188	2015-10-20		SKO	SAO	1	2015-10-09	2	0	0	0	0	0	0	0	0	54	0	6		0		uuid:0a99d95d-552f-43e3-8425-d51d4b68591a	Entomologist6						0	0	0	0	54	27	14
189	2015-10-20		SKO	SAO	2	2015-10-07	2	0	0	0	0	0	0	0	0	7	0	2		1		uuid:7b5d0169-01c0-42b4-8cb8-fc68ee8336b7	Entomologist6						0	0	0	0	7	3.5	14
190	2015-10-20		SKO	SAO	3	2015-10-07	2	1	0	0	0	0	0	0	0	4	0	0		0		uuid:d2142f31-f951-416c-a295-74f81b71097f	Entomologist6						1	0.5	1	0.5	4	2	14
191	2015-10-20		SKO	SAO	2	2015-10-09	2	1	0	0	0	0	0	0	0	6	0	5		0		uuid:60c70ad7-8ac9-4dfa-ace4-b33251400b4b	Entomologist6						1	0.5	1	0.5	6	3	14
192	2015-10-20		SKO	SAO	3	2015-10-09	2	0	0	0	0	0	0	0	0	1	0	1		0		uuid:90b35821-c71f-4261-8e25-18b39c0552c7	Entomologist6						0	0	0	0	1	0.5	14
193	2015-10-26		SKO	SAO	1	2015-10-12	3	2	0	0	0	0	0	0	0	0	0	10		0		uuid:03fe8afc-f6c5-4779-b11e-339ba22fa646	Entomologist6						2	0.666667	2	0.666667	0	0	15
194	2015-10-26		SKO	SAO	2	2015-10-12	3	1	0	0	0	0	0	0	0	0	0	3		0		uuid:efdc21c4-c6a4-4e25-a26b-709c78db7de7	Entomologist6						1	0.333333	1	0.333333	0	0	15
195	2015-10-26		SKO	SAO	3	2015-10-12	3	1	0	0	0	0	0	0	0	2	0	6		0		uuid:b81e9e20-c92e-4165-8f65-4b4da6983aef	Entomologist6						1	0.333333	1	0.333333	2	0.666667	15
196	2015-10-26		SKO	SAO	1	2015-10-14	2	0	0	0	0	0	0	0	0	85	0	10		0		uuid:c55fd6d0-0d9e-4f3e-b848-a8e2258f3326	Entomologist6						0	0	0	0	85	42.5	15
197	2015-10-26		SKO	SAO	3	2015-10-14	2	0	0	0	0	0	0	0	0	0	0	0		0		uuid:d6cfaf63-f018-4caf-a2d7-7a49535ef6b2	Entomologist6						0	0	0	0	0	0	15
198	2015-10-26		SKO	SAO	2	2015-10-14	2	4	0	0	0	0	0	0	0	7	0	4		0		uuid:dee7340c-d8a5-44f4-85f0-08b0225771e9	Entomologist6						4	2	4	2	7	3.5	15
199	2015-10-26		SKO	SAO	2	2015-10-16	2	0	0	0	0	0	0	0	0	0	0	8		0		uuid:747d842a-67b9-4be0-b233-1ba503f26316	Entomologist6						0	0	0	0	0	0	15
200	2015-10-26		SKO	SAO	1	2015-10-16	2	3	0	0	0	0	0	0	0	0	0	9		0		uuid:74d15f5b-2e15-4b9b-b160-d09fcb0ba0d3	Entomologist6						3	1.5	3	1.5	0	0	15
201	2015-10-26		SKO	SAO	1	2015-10-19	2	20	0	1	0	0	0	0	0	8	0	4		0		uuid:6419f0b9-3a5c-4bb2-8d8d-bbcf175e7c9d	Entomologist6						21	10.5	21	10.5	8	4	15
202	2015-10-26		SKO	SAO	3	2015-10-16	2	4	0	0	0	0	0	0	0	0	0	7		0		uuid:f779395f-fa70-45cc-b922-696f453add0e	Entomologist6						4	2	4	2	0	0	15
203	2015-10-26		SKO	SAO	2	2015-10-19	3	5	1	3	0	0	0	0	0	2	0	2		0		uuid:01d1ca62-ab76-47ad-87ae-82d89c6b46e5	Entomologist6						9	3	8	2.66667	2	0.666667	15
204	2015-10-26		SKO	SAO	1	2015-10-21	2	3	0	1	0	0	0	0	0	0	0	11		0		uuid:2f6ea5f2-0a86-43b4-a7fc-5a4937b20e63	Entomologist6						4	2	4	2	0	0	15
205	2015-10-26		SKO	SAO	3	2015-10-19	3	24	4	9	0	0	0	1	0	1	0	17		0		uuid:af1b98de-3777-42d0-acbc-a73a371c1ef9	Entomologist6						38	12.6667	34	11.3333	1	0.333333	15
206	2015-10-26		SKO	SAO	3	2015-10-21	2	2	0	1	0	0	0	0	0	3	0	6		0		uuid:99286119-6651-48a5-95e9-0f38508ab4d5	Entomologist6						3	1.5	3	1.5	3	1.5	15
207	2015-10-26		SKO	SAO	2	2015-10-21	2	3	0	0	0	0	0	0	0	2	0	21		0		uuid:cba585a4-6abd-4021-be73-3c829f61982c	Entomologist6						3	1.5	3	1.5	2	1	15
208	2015-10-26		SKO	SAO	1	2015-10-23	2	2	0	0	0	0	0	0	0	2	0	13		0		uuid:5c1fd408-c7fe-4c2a-b7be-f248950c018c	Entomologist6						2	1	2	1	2	1	15
209	2015-10-26		SKO	SAO	2	2015-10-23	2	4	3	0	0	1	0	0	0	1	0	6		0		uuid:b65729de-defd-4f88-b59c-d2a6b3e076d5	Entomologist6						8	4	5	2.5	1	0.5	15
210	2015-10-26		SKO	SAO	3	2015-10-23	2	0	0	0	0	0	0	0	0	0	0	0		0		uuid:f6d29848-7b9c-4c2a-8a41-fd2d0f2cf5b5	Entomologist6						0	0	0	0	0	0	15
211	2015-11-02		SKO	SAO	3	2015-10-23	2	0	0	0	0	0	0	0	0	0	0	0		0		uuid:2715a41e-aa88-4c9c-adaf-947b8f8b5af0	Entomologist6						0	0	0	0	0	0	15
212	2015-11-02		SKO	SAO	2	2015-10-23	2	13	0	0	0	0	0	0	0	1	0	16		0		uuid:7432191c-2183-43dd-b81f-a1f22d0f0a44	Entomologist6						13	6.5	13	6.5	1	0.5	15
213	2015-11-02		SKO	SAO	1	2015-10-23	2	2	0	0	0	0	0	0	0	4	0	18		0		uuid:9dfb77fa-6528-4e00-8599-c6ffc185043e	Entomologist6						2	1	2	1	4	2	15
214	2015-11-09		SKO	SAO	3	2015-10-28	2	0	0	0	0	0	0	0	0	0	0	0		0		uuid:1f02fb98-1442-4768-9200-aa3e8627fedf	Entomologist6						0	0	0	0	0	0	16
215	2015-11-09		SKO	SAO	2	2015-10-28	2	2	0	0	0	1	0	0	0	1	0	11		0		uuid:d6b67b98-e231-421b-947d-ce2ba195896a	Entomologist6						3	1.5	3	1.5	1	0.5	16
216	2015-11-09		SKO	SAO	1	2015-10-30	2	2	2	0	0	1	0	0	0	4	0	6		0		uuid:26bc8bf8-7025-4c38-95df-f6185c235650	Entomologist6						5	2.5	3	1.5	4	2	16
217	2015-11-09		SKO	SAO	2	2015-10-30	2	0	0	0	0	0	0	0	0	4	0	6		0		uuid:98ce2467-52dc-47a5-a80a-48b979a5aade	Entomologist6						0	0	0	0	4	2	16
218	2015-11-09		SKO	SAO	3	2015-10-30	2	11	0	3	0	0	0	0	0	2	0	10		0		uuid:006dc63a-3598-464e-91c5-2c65a58a26a9	Entomologist6						14	7	14	7	2	1	16
219	2015-11-09		SKO	SAO	1	2015-11-02	3	14	0	0	0	0	0	0	0	0	0	6		0		uuid:5eccd76d-b7d6-47df-9619-57b632022737	Entomologist6						14	4.66667	14	4.66667	0	0	16
220	2015-11-09		SKO	SAO	2	2015-11-02	3	11	0	0	0	0	0	0	0	6	0	18		0		uuid:92d78a9f-3804-4875-bc1f-1df4076254e4	Entomologist6						11	3.66667	11	3.66667	6	2	16
221	2015-11-09		SKO	SAO	3	2015-11-02	3	15	0	0	0	0	0	0	0	0	0	2		0		uuid:dad9a56a-1873-478c-a72f-dda9c070640c	Entomologist6						15	5	15	5	0	0	16
222	2015-11-09		SKO	SAO	1	2015-10-28	2	6	0	0	0	0	0	0	0	0	0	21		0		uuid:9a7bd221-9817-4ede-9525-99079cf9f58f	Entomologist6						6	3	6	3	0	0	16
223	2015-11-14		SKO	SAO	1	2015-11-04	2	12	8	0	0	0	0	0	0	1	0	19		0		uuid:c60d09d9-6315-42a3-b3df-d717b4fc0ad0	Entomologist6						20	10	12	6	1	0.5	16
224	2015-11-14		SKO	SAO	2	2015-11-04	2	20	4	0	0	0	0	0	0	0	0	5		0		uuid:41c2b511-fef6-4949-b4cc-cca1c4298ea2	Entomologist6						24	12	20	10	0	0	16
225	2015-11-14		SKO	SAO	3	2015-11-04	2	5	0	0	0	0	0	0	0	5	0	4		0		uuid:9929fb58-128d-43b8-9405-adc9aecc6076	Entomologist6						5	2.5	5	2.5	5	2.5	16
226	2015-11-14		SKO	SAO	1	2015-11-06	2	25	0	0	0	0	0	0	0	1	0	2		0		uuid:0846887b-b1d6-4e8f-b10b-d8843018ad41	Entomologist6						25	12.5	25	12.5	1	0.5	16
227	2015-11-14		SKO	SAO	2	2015-11-06	2	18	0	0	0	0	0	0	0	0	0	10		0		uuid:2a6c22ee-cdf1-4444-8d4f-d49c72b97929	Entomologist6						18	9	18	9	0	0	16
228	2015-11-14		SKO	SAO	3	2015-11-06	2	0	0	0	0	0	0	0	0	0	0	0		0		uuid:fe82bd39-9860-4ef7-89e0-a1e0801c2027	Entomologist6						0	0	0	0	0	0	16
229	2015-11-14		SKO	SAO	2	2015-11-09	3	14	0	0	0	0	0	0	0	5	0	17		0		uuid:03af38a3-e068-4abe-bb49-0d4f1803e67a	Entomologist6						14	4.66667	14	4.66667	5	1.66667	17
230	2015-11-14		SKO	SAO	1	2015-11-09	3	88	0	0	0	0	0	0	0	2	0	8		0		uuid:da44f7f1-6344-48bd-8b23-5d840f81de49	Entomologist6						88	29.3333	88	29.3333	2	0.666667	17
231	2015-11-14		SKO	SAO	3	2015-11-09	3	12	0	2	0	0	0	0	0	5	0	8		0		uuid:8120879f-b396-41fc-a5d3-e568d3e7c742	Entomologist6						14	4.66667	14	4.66667	5	1.66667	17
232	2015-11-19		SKO	SAO	1	2015-11-11	2	14	0	1	0	1	0	0	0	0	0	6		0		uuid:54fc5e56-e5d4-497d-ba59-89275f0c054c	Entomologist6						16	8	16	8	0	0	17
233	2015-11-19		SKO	SAO	2	2015-11-11	2	53	0	0	0	0	0	0	0	0	0	5		0		uuid:f0252386-f426-4ef3-a0f7-ac6ac9770a22	Entomologist6						53	26.5	53	26.5	0	0	17
234	2015-11-19		SKO	SAO	1	2015-11-13	2	17	0	0	0	0	0	0	0	3	0	4		0		uuid:72d814d3-29e6-495a-a8cc-a06542d97b6e	Entomologist6						17	8.5	17	8.5	3	1.5	17
235	2015-11-19		SKO	SAO	3	2015-11-11	2	16	0	0	0	0	0	0	0	4	0	4		0		uuid:7c02d2fd-aabd-4972-86df-3a26968f8160	Entomologist6						16	8	16	8	4	2	17
236	2015-11-19		SKO	SAO	3	2015-11-13	2	39	0	0	0	0	0	0	0	2	0	2		2		uuid:ad71ea32-53d5-4703-b11c-94d8f982d4ad	Entomologist6						39	19.5	39	19.5	2	1	17
237	2015-11-19		SKO	SAO	2	2015-11-13	2	45	0	0	0	0	0	0	0	9	0	4		0		uuid:bd197641-7473-4123-8515-7da6b1ebded7	Entomologist6						45	22.5	45	22.5	9	4.5	17
238	2015-11-19		SKO	SAO	1	2015-11-16	3	51	0	0	0	0	0	0	0	18	0	3		0		uuid:4832b55e-630d-4525-9c57-2b43815e8039	Entomologist6						51	17	51	17	18	6	17
239	2015-11-19		SKO	SAO	2	2015-11-16	3	90	0	0	0	0	0	0	0	25	8	4		0		uuid:be97bae8-0416-483d-b473-295b208f1eb5	Entomologist6						90	30	90	30	25	8.33333	17
240	2015-11-19		SKO	SAO	3	2015-11-16	3	32	0	2	0	0	0	0	0	6	0	2		0		uuid:454371d7-f880-4504-9abd-db833e02a59f	Entomologist6						34	11.3333	34	11.3333	6	2	17
241	2015-11-27		SKO	SAO	1	2015-11-18	2	61	0	1	0	0	0	0	0	5	0	8		0		uuid:bc12d05c-b65e-4bac-b761-71d018502ae5	Entomologist6						62	31	62	31	5	2.5	17
242	2015-11-27		SKO	SAO	2	2015-11-18	2	20	0	1	0	0	0	0	0	0	0	4		0		uuid:315d5cb9-32a2-4a1b-bfef-429f5dccb537	Entomologist6						21	10.5	21	10.5	0	0	17
243	2015-11-27		SKO	SAO	1	2015-11-20	2	64	0	0	0	0	0	0	0	0	0	9		0		uuid:024d3117-cf8e-4697-9c4f-095071549388	Entomologist6						64	32	64	32	0	0	17
244	2015-11-27		SKO	SAO	3	2015-11-18	2	6	0	0	0	0	0	0	0	1	0	5		0		uuid:4e6ee186-17fd-440d-8c6b-58572fbf01ae	Entomologist6						6	3	6	3	1	0.5	17
245	2015-11-27		SKO	SAO	2	2015-11-20	2	0	0	0	0	0	0	0	0	0	0	0		0		uuid:6e5c38d0-11f5-47ce-81e9-78d92acd775b	Entomologist6						0	0	0	0	0	0	17
246	2015-11-27		SKO	SAO	3	2015-11-20	2	9	0	0	0	0	0	0	0	0	0	2		0		uuid:24d3b6cd-aeb6-4e8b-8ee6-23ad19cdede6	Entomologist6						9	4.5	9	4.5	0	0	17
247	2015-11-27		SKO	SAO	1	2015-11-23	3	72	6	2	0	1	0	0	0	0	0	13		0		uuid:49f32af9-2505-4457-a3db-8c3f6f03f0cf	Entomologist6						81	27	75	25	0	0	18
248	2015-11-27		SKO	SAO	2	2015-11-23	3	25	1	1	0	0	0	0	0	6	0	7		0		uuid:e2bd1af1-68e0-45d1-b693-7f2272b04450	Entomologist6						27	9	26	8.66667	6	2	18
249	2015-11-27		SKO	SAO	1	2015-11-25	2	14	1	0	0	0	0	0	0	7	0	5		0		uuid:2f37c217-d1e0-4848-827a-84e27baa0176	Entomologist6						15	7.5	14	7	7	3.5	18
250	2015-11-27		SKO	SAO	3	2015-11-23	3	12	0	0	0	0	0	0	0	2	0	5		0		uuid:6060266d-6cd3-42c9-ab82-3414e694fca9	Entomologist6						12	4	12	4	2	0.666667	18
251	2015-11-27		SKO	SAO	2	2015-11-25	2	16	3	0	0	0	0	0	0	4	0	5		0		uuid:538e1a72-7615-4dc3-ac4b-24e65cdab4a0	Entomologist6						19	9.5	16	8	4	2	18
252	2015-11-27		SKO	SAO	3	2015-11-25	2	8	0	0	0	0	0	0	0	1	0	4		0		uuid:a58eceb7-71b9-4a68-a7a2-569c0850fd23	Entomologist6						8	4	8	4	1	0.5	18
253	2015-12-05		SKO	SAO	3	2015-11-30	3	0	0	0	0	0	0	0	0	0	0	0		0		uuid:05866e5a-5aeb-41d1-a130-3ee4cb4be26f	Entomologist6						0	0	0	0	0	0	18
254	2015-12-05		SKO	SAO	2	2015-11-30	3	13	0	0	0	0	0	0	0	4	0	17		0		uuid:71d02e86-99ec-4d08-ace6-8ed1bd52e528	Entomologist6						13	4.33333	13	4.33333	4	1.33333	18
255	2015-12-05		SKO	SAO	1	2015-11-30	3	0	0	0	0	0	0	0	0	0	0	0		0		uuid:d2e29510-623e-48da-a2c1-1d87fcfc2552	Entomologist6						0	0	0	0	0	0	18
256	2015-12-05		SKO	SAO	3	2015-11-27	2	5	0	0	0	0	0	0	0	1	0	6		0		uuid:0003c7f7-f0ac-423f-9daa-de78ca68566e	Entomologist6						5	2.5	5	2.5	1	0.5	18
257	2015-12-05		SKO	SAO	1	2015-11-27	2	28	1	0	0	0	0	0	0	3	0	27		0		uuid:2d04f658-dd9d-4488-91a1-7a61708ba3a8	Entomologist6						29	14.5	28	14	3	1.5	18
258	2015-12-05		SKO	SAO	2	2015-11-27	2	14	0	2	0	0	0	0	0	1	0	10		0		uuid:490ac132-97b7-427b-a6ff-892987151373	Entomologist6						16	8	16	8	1	0.5	18
259	2015-12-08		SKO	SAO	1	2015-12-02	2	58	0	0	0	0	0	0	0	7	0	3		0		uuid:51a45d9f-8886-433d-a0f2-f730f37b27b7	Entomologist6						58	29	58	29	7	3.5	18
260	2015-12-08		SKO	SAO	3	2015-12-02	2	13	0	0	0	0	0	0	0	10	0	0		0		uuid:45e23e32-d9c8-4e42-8378-c432959fc1ee	Entomologist6						13	6.5	13	6.5	10	5	18
261	2015-12-08		SKO	SAO	2	2015-12-02	2	30	0	3	0	0	0	0	0	30	0	3		0		uuid:96f5e824-0eca-41d5-9c1f-dcc392c985df	Entomologist6						33	16.5	33	16.5	30	15	18
262	2015-12-08		SKO	SAO	1	2015-12-04	2	16	0	0	0	0	0	0	0	11	0	0		0		uuid:9d49995a-43ee-4dd7-823b-b0618de3652f	Entomologist6						16	8	16	8	11	5.5	18
263	2015-12-08		SKO	SAO	2	2015-12-04	2	9	0	0	0	0	0	0	0	5	0	0		0		uuid:40f0f0ac-c4b0-486b-ad91-e8190af07a59	Entomologist6						9	4.5	9	4.5	5	2.5	18
264	2015-12-08		SKO	SAO	3	2015-12-04	2	0	0	0	0	0	0	0	0	0	0	0		0		uuid:669ef816-ab0b-49e8-bfc9-9c3efb362277	Entomologist6						0	0	0	0	0	0	18
265	2015-12-08		SKO	SAO	1	2015-12-07	3	12	0	1	0	0	0	0	0	7	0	8		0		uuid:6ca6f3dc-310e-4757-9e95-b8154a5f797e	Entomologist6						13	4.33333	13	4.33333	7	2.33333	19
266	2015-12-08		SKO	SAO	3	2015-12-07	3	10	0	1	0	0	0	0	0	13	0	4		0		uuid:186bbd20-21ee-43f0-9e7f-9515fb2a4efa	Entomologist6						11	3.66667	11	3.66667	13	4.33333	19
267	2015-12-08		SKO	SAO	2	2015-12-07	3	0	0	0	0	0	0	0	0	53	0	4		0		uuid:dd876c72-58dc-48e5-a16b-184b4b3e2151	Entomologist6						0	0	0	0	53	17.6667	19
268	2015-12-16		SKO	SAO	1	2015-12-09	2	20	0	1	0	0	0	0	0	8	0	4		0		uuid:f25c9d95-699a-4b77-abe1-57dd47010cfe	Entomologist6						21	10.5	21	10.5	8	4	19
269	2015-12-16		SKO	SAO	2	2015-12-09	2	5	1	3	0	0	0	0	0	2	0	2		0		uuid:15b2f4ba-3160-40b7-86f8-cc218d2ef351	Entomologist6						9	4.5	8	4	2	1	19
270	2015-12-16		SKO	SAO	2	2015-12-11	2	85	0	0	0	0	0	0	0	0	0	15		0		uuid:1e6500a0-dcaf-47c3-b64e-4983148b01f8	Entomologist6						85	42.5	85	42.5	0	0	19
271	2015-12-16		SKO	SAO	3	2015-12-09	2	24	4	9	0	0	0	1	0	1	0	17		0		uuid:79f104c0-32a9-4219-b591-6eea27bdddaf	Entomologist6						38	19	34	17	1	0.5	19
272	2015-12-16		SKO	SAO	1	2015-12-11	2	6	0	0	0	0	0	0	0	0	0	6		0		uuid:7dd65699-8336-4c63-be3e-e412ca734911	Entomologist6						6	3	6	3	0	0	19
273	2015-12-16		SKO	SAO	3	2015-12-11	2	1	0	0	0	0	0	0	0	0	0	1		0		uuid:a98a6b45-fd35-4fef-9550-fbf017429142	Entomologist6						1	0.5	1	0.5	0	0	19
274	2015-12-22		SKO	SAO	1	2015-12-14	3	0	0	0	0	0	0	0	0	0	0	0		0		uuid:51867da4-1b1d-448f-b832-c90c273f9915	Entomologist6						0	0	0	0	0	0	19
275	2015-12-22		SKO	SAO	2	2015-12-14	3	1	0	0	0	0	0	0	0	8	0	4		0		uuid:49e572ee-b890-4937-937f-44915e01fd66	Entomologist6						1	0.333333	1	0.333333	8	2.66667	19
276	2015-12-22		SKO	SAO	1	2015-12-16	2	3	3	0	0	0	0	0	0	10	0	19		0		uuid:30b71c1d-8c11-4173-8dbf-c739778a8d80	Entomologist6						6	3	3	1.5	10	5	19
277	2015-12-22		SKO	SAO	3	2015-12-14	3	3	0	0	0	0	0	0	0	11	0	3		0		uuid:93d1df57-c849-4cd2-9022-df023f9e8af0	Entomologist6						3	1	3	1	11	3.66667	19
278	2015-12-22		SKO	SAO	3	2015-12-16	2	3	0	0	0	0	0	0	0	10	0	7		0		uuid:9c8376e6-b3bc-4ecb-8fb7-c90e85ed78c4	Entomologist6						3	1.5	3	1.5	10	5	19
279	2015-12-22		SKO	SAO	2	2015-12-16	2	3	0	0	0	0	0	0	0	21	0	9		0		uuid:e0f7313c-a7cf-4828-999f-52cbfe78d3a4	Entomologist6						3	1.5	3	1.5	21	10.5	19
280	2015-12-22		SKO	SAO	2	2015-12-18	2	16	3	0	0	0	0	0	0	4	0	5		0		uuid:6bce0b80-fe62-4c31-b4f4-67b49bd0e60f	Entomologist6						19	9.5	16	8	4	2	19
281	2015-12-22		SKO	SAO	1	2015-12-18	2	14	1	0	0	0	0	0	0	7	0	5		0		uuid:e572efa4-b2e3-49f8-8fb8-9e5982a63f87	Entomologist6						15	7.5	14	7	7	3.5	19
282	2015-12-22		SKO	SAO	1	2015-12-21	3	1	0	3	0	0	0	0	0	23	0	5		0		uuid:0e7ca939-43b6-4ceb-92b3-3998de2dec28	Entomologist6						4	1.33333	4	1.33333	23	7.66667	20
283	2015-12-22		SKO	SAO	3	2015-12-18	2	8	0	0	0	0	0	0	0	1	0	4		0		uuid:27248f04-2acc-4c74-a0d0-4e1faa234b25	Entomologist6						8	4	8	4	1	0.5	19
284	2015-12-22		SKO	SAO	3	2015-12-21	3	3	0	0	0	0	0	0	0	12	0	6		0		uuid:6d994bfc-b155-4d04-b464-31ec3aadc9c6	Entomologist6						3	1	3	1	12	4	20
285	2015-12-22		SKO	SAO	2	2015-12-21	3	1	0	0	0	0	0	0	0	7	0	2		0		uuid:73518a8a-6ec1-4fc0-9341-0e3ef6dcaf9a	Entomologist6						1	0.333333	1	0.333333	7	2.33333	20
286	2016-01-12		SKO	SAO	1	2015-12-25	2	0	0	1	0	0	0	0	0	17	0	5		0		uuid:16d81e3e-3f9e-4313-9d6c-b7c1049fb15c	Entomologist6						1	0.5	1	0.5	17	8.5	20
287	2016-01-12		SKO	SAO	2	2015-12-25	2	1	0	0	0	0	0	0	0	14	0	4		0		uuid:beb2b27d-2b52-45e7-a102-6a83f4424e26	Entomologist6						1	0.5	1	0.5	14	7	20
288	2016-01-12		SKO	SAO	3	2015-12-25	2	1	0	0	0	0	0	0	0	4	0	2		0		uuid:58cf2c8a-5a09-4475-bd7b-5b366ee476c8	Entomologist6						1	0.5	1	0.5	4	2	20
289	2016-01-12		SKO	SAO	1	2015-12-28	3	1	0	1	0	0	0	0	0	1	0	20		0		uuid:78dd3998-379c-4b67-a871-b68509618aa6	Entomologist6						2	0.666667	2	0.666667	1	0.333333	20
290	2016-01-12		SKO	SAO	2	2015-12-28	3	0	0	0	0	0	0	0	0	3	0	8		0		uuid:cbbc6ffe-9709-473e-bf4a-463efdada874	Entomologist6						0	0	0	0	3	1	20
291	2016-01-12		SKO	SAO	3	2015-12-28	3	0	0	0	0	0	0	0	0	0	0	0		0		uuid:92f588fc-2241-4fb1-970c-f97f69a63c05	Entomologist6						0	0	0	0	0	0	20
292	2016-01-12		SKO	SAO	2	2015-12-30	2	0	0	3	0	0	0	0	0	13	0	5		0		uuid:7e15f725-eb03-44a3-97df-05c2bba452dd	Entomologist6						3	1.5	3	1.5	13	6.5	20
293	2016-01-12		SKO	SAO	3	2015-12-30	2	0	0	0	0	0	0	0	0	4	0	3		0		uuid:8ff572db-0739-41c4-afc1-35b5d686aead	Entomologist6						0	0	0	0	4	2	20
294	2016-01-12		SKO	SAO	1	2015-12-30	2	3	0	0	0	0	0	0	0	10	0	7		0		uuid:945fba7b-cb5b-4e00-b534-c92867d78bc6	Entomologist6						3	1.5	3	1.5	10	5	20
295	2016-01-12		SKO	SAO	2	2016-01-01	2	0	0	0	0	0	0	0	0	0	0	12		0		uuid:75abb8fb-79ee-406e-a694-36e9e0f45c63	Entomologist6						0	0	0	0	0	0	20
296	2016-01-12		SKO	SAO	1	2016-01-01	2	0	2	0	0	0	0	0	0	9	0	19		0		uuid:99076cd6-3475-4d1b-be65-0eb60c544462	Entomologist6						2	1	0	0	9	4.5	20
297	2016-01-12		SKO	SAO	3	2016-01-01	2	0	0	0	0	0	0	0	0	1	0	9		0		uuid:95aa56fe-da7f-4103-aca5-fdee376dfdf5	Entomologist6						0	0	0	0	1	0.5	20
298	2016-01-12		SKO	SAO	2	2016-01-04	3	0	0	0	0	0	0	0	0	0	0	1		0		uuid:201c5369-2faf-4900-94e1-f7d328c696f8	Entomologist6						0	0	0	0	0	0	21
299	2016-01-12		SKO	SAO	3	2016-01-04	3	0	0	1	0	0	0	0	0	14	0	2		0		uuid:678095e1-bfd0-4037-bbfc-f9fa2a37df06	Entomologist6						1	0.333333	1	0.333333	14	4.66667	21
300	2016-01-12		SKO	SAO	1	2016-01-04	3	4	0	1	0	0	0	0	0	7	0	3		0		uuid:80447bf3-1f24-4843-89f0-1216a479f670	Entomologist6						5	1.66667	5	1.66667	7	2.33333	21
301	2016-01-12		SKO	SAO	1	2016-01-06	2	0	0	0	0	0	0	0	0	0	0	8		0		uuid:056a352d-7de6-45c1-8b59-3bc05b8bfe95	Entomologist6						0	0	0	0	0	0	21
302	2016-01-12		SKO	SAO	2	2016-01-06	2	0	0	0	0	0	0	0	0	0	0	7		0		uuid:56f11592-0e32-4ad2-aedc-a40c69a1e54c	Entomologist6						0	0	0	0	0	0	21
303	2016-01-12		SKO	SAO	2	2016-01-08	2	0	0	0	0	0	0	0	0	0	0	21		0		uuid:3699daf3-db39-4022-a8e0-1a82bf018079	Entomologist6						0	0	0	0	0	0	21
304	2016-01-12		SKO	SAO	3	2016-01-06	2	0	0	0	0	0	0	0	0	0	0	0		0		uuid:4df6d9fb-7c9d-40c7-b58b-c90922483da9	Entomologist6						0	0	0	0	0	0	21
305	2016-01-12		SKO	SAO	1	2016-01-08	2	0	0	2	0	0	0	0	0	2	0	16		0		uuid:6a4c930c-f567-4fb3-97de-e5fae96c9bc6	Entomologist6						2	1	2	1	2	1	21
306	2016-01-12		SKO	SAO	1	2016-01-11	3	0	0	1	0	0	0	0	0	11	0	7		0		uuid:b67f392a-7b2f-4a2d-a508-789f1c15a405	Entomologist6						1	0.333333	1	0.333333	11	3.66667	21
307	2016-01-12		SKO	SAO	3	2016-01-08	2	3	0	0	0	0	0	0	0	3	0	9		0		uuid:c1616601-2814-44f3-a90e-2ecf77f483d2	Entomologist6						3	1.5	3	1.5	3	1.5	21
308	2016-01-12		SKO	SAO	3	2016-01-11	3	0	0	0	0	0	0	0	0	0	0	0		0		uuid:3f40eaa8-3183-4bbe-adb0-30af40ca65f9	Entomologist6						0	0	0	0	0	0	21
309	2016-01-12		SKO	SAO	2	2016-01-11	3	0	0	0	0	0	8	0	0	1	0	21		0		uuid:86ec46d5-4a95-42f6-8f87-dc3ac7deda80	Entomologist6						8	2.66667	0	0	1	0.333333	21
310	2016-01-12		SKO	SAO	1	2015-12-23	2	3	3	0	0	0	0	0	0	7	0	19		0		uuid:648d5f0f-5489-4455-869f-f928ee9ac4a2	Entomologist6						6	3	3	1.5	7	3.5	20
311	2016-01-12		SKO	SAO	2	2015-12-23	2	3	0	0	0	0	0	0	0	33	0	9		0		uuid:4e4b4e3e-386b-4619-8fec-44421834392e	Entomologist6						3	1.5	3	1.5	33	16.5	20
312	2016-01-12		SKO	SAO	3	2015-12-23	2	10	0	0	0	0	0	0	0	10	0	7		0		uuid:e37c1152-f17c-425d-927c-777629c3454d	Entomologist6						10	5	10	5	10	5	20
313	2016-01-28		Georgina Isabella Djameh	OJTB	1	2016-01-13	2	0	0	0	0	0	0	0	0	3	0	9		0			PaperForm						0	0	0	0	3	1.5	21
314	2016-01-28		Georgina Isabella Djameh	OJTB	2	2016-01-13	2	0	0	0	0	0	0	0	0	0	0	13		0			PaperForm						0	0	0	0	0	0	21
315	2016-01-28		Georgina Isabella Djameh	OJTB	3	2016-01-13	2	0	0	0	0	0	0	0	0	0	0	6		0			PaperForm						0	0	0	0	0	0	21
316	2016-01-28		Georgina Isabella Djameh	OJTB	1	2016-01-15	2	0	0	0	0	0	0	0	0	1	0	3		0			PaperForm						0	0	0	0	1	0.5	21
317	2016-01-28		Georgina Isabella Djameh	OJTB	2	2016-01-15	2	0	0	0	0	0	0	0	0	0	0	0		0			PaperForm						0	0	0	0	0	0	21
318	2016-01-28		Georgina Isabella Djameh	OJTB	3	2016-01-15	2	0	0	0	0	0	0	0	0	0	0	0		0			PaperForm						0	0	0	0	0	0	21
319	2016-01-28		Georgina Isabella Djameh	OJTB	1	2016-01-18	3	0	0	0	0	0	0	0	0	2	0	8		0			PaperForm						0	0	0	0	2	0.666667	22
320	2016-01-28		Georgina Isabella Djameh	OJTB	2	2016-01-18	3	0	0	0	0	0	0	0	0	2	0	13		0			PaperForm						0	0	0	0	2	0.666667	22
321	2016-01-28		Georgina Isabella Djameh	OJTB	3	2016-01-18	3	0	0	0	0	0	0	0	0	0	0	0		0			PaperForm						0	0	0	0	0	0	22
322	2016-01-28		Georgina Isabella Djameh	OJTB	1	2016-01-20	2	0	0	0	0	0	0	0	0	0	0	10		0			PaperForm						0	0	0	0	0	0	22
323	2016-01-28		Georgina Isabella Djameh	OJTB	2	2016-01-20	2	0	0	0	0	0	0	0	0	2	0	0		0			PaperForm						0	0	0	0	2	1	22
324	2016-01-28		Georgina Isabella Djameh	OJTB	3	2016-01-20	2	0	0	1	0	0	0	0	0	1	0	22		0			PaperForm						1	0.5	1	0.5	1	0.5	22
325	2016-01-28		Georgina Isabella Djameh	OJTB	1	2016-01-25	5	0	0	3	0	0	0	0	0	1	0	10		0			PaperForm						3	0.6	3	0.6	1	0.2	22
326	2016-01-28		Georgina Isabella Djameh	OJTB	2	2016-01-25	5	0	0	0	0	0	1	0	0	0	1	9		0			PaperForm						1	0.2	0	0	0	0	22
327	2016-01-28		Georgina Isabella Djameh	OJTB	3	2016-01-25	5	2	0	2	0	0	0	0	0	6	0	8		0			PaperForm						4	0.8	4	0.8	6	1.2	22
328	2016-01-28		Georgina Isabella Djameh	OJTB	1	2016-01-27	2	0	0	0	0	0	0	0	0	2	0	6		0			PaperForm						0	0	0	0	2	1	22
329	2016-01-28		Georgina Isabella Djameh	OJTB	2	2016-01-27	2	0	0	0	1	0	0	0	0	1	0	10		0			PaperForm						1	0.5	0	0	1	0.5	22
330	2016-01-28		Georgina Isabella Djameh	OJTB	3	2016-01-27	2	0	1	0	2	0	0	0	0	0	0	7		0			PaperForm						3	1.5	0	0	0	0	22

## Sheet: Plot
	Column Labels
	Average of DENSFEMMOS			Average of DENSFSAND			Total Average of DENSFEMMOS	Total Average of DENSFSAND			Column Labels
Row Labels	1	2	3	1	2	3					Average of DENSFEMMOS			Average of DENSFSAND			Total Average of DENSFEMMOS	Total Average of DENSFSAND
2015-04-13	25	1.33333	2.66667	#VALUE!	#VALUE!	#VALUE!	9.66667	#VALUE!		Row Labels	T1FM	T2FM	T3FM	T1FS	T2FS	T3FS
2015-04-15	54.5	7.5	26.5	#VALUE!	#VALUE!	#VALUE!	29.5	#VALUE!	42107	2015-04-13	25	1.33333	2.66667				9.66667
2015-04-17	28	3	11	#VALUE!	#VALUE!	#VALUE!	14	#VALUE!		2015-04-15	54.5	7.5	26.5				29.5
2015-04-20	42	25.3333	21.6667	#VALUE!	#VALUE!	#VALUE!	29.6667	#VALUE!		2015-04-17	28	3	11				14
2015-04-22	24	11	11	#VALUE!	#VALUE!	#VALUE!	15.3333	#VALUE!		2015-04-20	42	25.3333	21.6667				29.6667
2015-04-24	26	4.5	16	#VALUE!	#VALUE!	#VALUE!	15.5	#VALUE!		2015-04-22	24	11	11				15.3333
2015-04-27	3	14	2.66667	#VALUE!	#VALUE!	#VALUE!	6.55556	#VALUE!		2015-04-24	26	4.5	16				15.5
2015-04-29	15	0	9	#VALUE!	#VALUE!	#VALUE!	8	#VALUE!		2015-04-27	3	14	2.66667				6.55556
2015-05-01	29.5	2	6.5	#VALUE!	#VALUE!	#VALUE!	12.6667	#VALUE!		2015-04-29	15	0	9				8
2015-05-04	12.3333	6	2	#VALUE!	#VALUE!	#VALUE!	6.77778	#VALUE!		2015-05-01	29.5	2	6.5				12.6667
2015-05-06	5.5	0.5	1.5	#VALUE!	#VALUE!	#VALUE!	2.5	#VALUE!		2015-05-04	12.3333	6	2				6.77778
2015-05-08	4	0	1	4.5	1	0	1.66667	1.83333		2015-05-06	5.5	0.5	1.5				2.5
2015-05-11	5	0.666667	3	8	2.66667	0.666667	2.88889	3.77778		2015-05-08	4	0	1	4.5	1	0	1.66667	1.83333
2015-05-13	6	0.5	1.5	8.5	1.5	4	2.66667	4.66667		2015-05-11	5	0.666667	3	8	2.66667	0.666667	2.88889	3.77778
2015-05-15	4.5	7.5	2	2.5	1.5	3.5	4.66667	2.5		2015-05-13	6	0.5	1.5	8.5	1.5	4	2.66667	4.66667
2015-05-18	5.66667	4.66667	0.333333	4.66667	0	0.333333	3.55556	1.66667		2015-05-15	4.5	7.5	2	2.5	1.5	3.5	4.66667	2.5
2015-05-20	10	1.5	3	9	2	4.5	4.83333	5.16667		2015-05-18	5.66667	4.66667	0.333333	4.66667	0	0.333333	3.55556	1.66667
2015-05-22	3.5	1	1	8.5	1.5	0	1.83333	3.33333		2015-05-20	10	1.5	3	9	2	4.5	4.83333	5.16667
2015-05-25	3.33333	3	5.33333	7.33333	2.66667	1	3.88889	3.66667		2015-05-22	3.5	1	1	8.5	1.5	0	1.83333	3.33333
2015-05-27	8.5	1	4.5	5	2.5	1.5	4.66667	3		2015-05-25	3.33333	3	5.33333	7.33333	2.66667	1	3.88889	3.66667
2015-05-29	1	0.5	2	4.5	4	5.5	1.16667	4.66667		2015-05-27	8.5	1	4.5	5	2.5	1.5	4.66667	3
2015-06-01	0.333333	1.33333	2.33333	2	0	0.333333	1.33333	0.777778		2015-05-29	1	0.5	2	4.5	4	5.5	1.16667	4.66667
2015-06-03	3.5	0	86	12	0.5	2.5	29.8333	5		2015-06-01	0.333333	1.33333	2.33333	2	0	0.333333	1.33333	0.777778
2015-06-05	9.5	1	6	7	2.5	3	5.5	4.16667		2015-06-03	3.5	0	86	12	0.5	2.5	29.8333	5
2015-06-08	4.33333	0.333333	5.33333	3.33333	0.333333	0	3.33333	1.22222		2015-06-05	9.5	1	6	7	2.5	3	5.5	4.16667
2015-06-10	4	1.5	67	2.5	2	1	24.1667	1.83333		2015-06-08	4.33333	0.333333	5.33333	3.33333	0.333333	0	3.33333	1.22222
2015-06-12	0.5	2	224.5	0	1	0	75.6667	0.333333		2015-06-10	4	1.5	67	2.5	2	1	24.1667	1.83333
2015-06-15	11.3333	9	118.667	10	6.66667	2.33333	46.3333	6.33333		2015-06-12	0.5	2	224.5	0	1	0	75.6667	0.333333
2015-06-17	4.5	12.5	192	2	6	2.5	69.6667	3.5		2015-06-15	11.3333	9	118.667	10	6.66667	2.33333	46.3333	6.33333
2015-06-19	4	1.5	56.5	12.5	1.5	4.5	20.6667	6.16667		2015-06-17	4.5	12.5	192	2	6	2.5	69.6667	3.5
2015-06-22	6	3	55.3333	7.33333	5	3	21.4444	5.11111		2015-06-19	4	1.5	56.5	12.5	1.5	4.5	20.6667	6.16667
2015-06-24	10	4	68	3	1.5	9	27.3333	4.5		2015-06-22	6	3	55.3333	7.33333	5	3	21.4444	5.11111
2015-06-26	6.5	4.5	13	9	5	7.5	8	7.16667		2015-06-24	10	4	68	3	1.5	9	27.3333	4.5
2015-06-29	5	3.66667	38.3333	2.33333	5	0	15.6667	2.44444		2015-06-26	6.5	4.5	13	9	5	7.5	8	7.16667
2015-07-01	10.5	4	17	4	1	0.5	10.5	1.83333		2015-06-29	5	3.66667	38.3333	2.33333	5	0	15.6667	2.44444
2015-07-03	21	2	71.5	8	4.5	0	31.5	4.16667		2015-07-01	10.5	4	17	4	1	0.5	10.5	1.83333
2015-07-06	6.33333	1.66667	5.33333	3.33333	0	2	4.44444	1.77778		2015-07-03	21	2	71.5	8	4.5	0	31.5	4.16667
2015-07-08	4	44	0.5	0	0	0	16.1667	0		2015-07-06	6.33333	1.66667	5.33333	3.33333	0	2	4.44444	1.77778
2015-07-15	2.5	0.5	10.5	3	1	0.5	4.5	1.5		2015-07-08	4	44	0.5	0	0	0	16.1667	0
2015-07-17	2.5	2	11	3	2.5	0	5.16667	1.83333		2015-07-15	2.5	0.5	10.5	3	1	0.5	4.5	1.5
2015-07-20	6	1.33333	5.33333	1.66667	3	2	4.22222	2.22222		2015-07-17	2.5	2	11	3	2.5	0	5.16667	1.83333
2015-07-22	1.5	0	13	4	4	0	4.83333	2.66667		2015-07-20	6	1.33333	5.33333	1.66667	3	2	4.22222	2.22222
2015-07-24	5	4	11	0.5	1.5	0	6.66667	0.666667		2015-07-22	1.5	0	13	4	4	0	4.83333	2.66667
2015-07-27	3.33333	0.666667	1	1	7.33333	0	1.66667	2.77778		2015-07-24	5	4	11	0.5	1.5	0	6.66667	0.666667
2015-07-29	6	0.5	1.5	1	2.5	1.5	2.66667	1.66667		2015-07-27	3.33333	0.666667	1	1	7.33333	0	1.66667	2.77778
2015-07-31	11.5	9	3	3	1	1.5	7.83333	1.83333		2015-07-29	6	0.5	1.5	1	2.5	1.5	2.66667	1.66667
2015-08-03	2	1	5.66667	2.33333	5.33333	1.66667	2.88889	3.11111		2015-07-31	11.5	9	3	3	1	1.5	7.83333	1.83333
2015-08-05	2.5	0	5	9.5	4.5	1.5	2.5	5.16667		2015-08-03	2	1	5.66667	2.33333	5.33333	1.66667	2.88889	3.11111
2015-08-07	1.5	2	1.5	2.5	2	1	1.66667	1.83333		2015-08-05	2.5	0	5	9.5	4.5	1.5	2.5	5.16667
2015-08-10	0.333333	1.33333	4	1	0.666667	0	1.88889	0.555556		2015-08-07	1.5	2	1.5	2.5	2	1	1.66667	1.83333
2015-08-12	0.5	1	0	6	5.5	0.5	0.5	4		2015-08-10	0.333333	1.33333	4	1	0.666667	0	1.88889	0.555556
2015-08-14	1	1.5	1.5	1	6	2.5	1.33333	3.16667		2015-08-12	0.5	1	0	6	5.5	0.5	0.5	4
2015-08-17	1	0.666667	3.33333	1.66667	2.66667	0.333333	1.66667	1.55556		2015-08-14	1	1.5	1.5	1	6	2.5	1.33333	3.16667
2015-08-19	2	0.5	0	2.5	1	0.5	0.833333	1.33333		2015-08-17	1	0.666667	3.33333	1.66667	2.66667	0.333333	1.66667	1.55556
2015-08-21	0	0	1.5	3	2	3	0.5	2.66667		2015-08-19	2	0.5	0	2.5	1	0.5	0.833333	1.33333
2015-08-25	1.25	0	0	2.25	0	0.5	0.416667	0.916667		2015-08-21	0	0	1.5	3	2	3	0.5	2.66667
2015-08-26	0	2	5	0	2	0	2.33333	0.666667		2015-08-25	1.25	0	0	2.25	0	0.5	0.416667	0.916667
2015-08-31	0.4	0.2	0.8	1.2	1.8	4.2	0.466667	2.4		2015-08-26	0	2	5	0	2	0	2.33333	0.666667
2015-09-02	0	0	0	8.5	0.5	1	0	3.33333		2015-08-31	0.4	0.2	0.8	1.2	1.8	4.2	0.466667	2.4
2015-09-04	0	0	0	2	0.5	0	0	0.833333		2015-09-02	0	0	0	8.5	0.5	1	0	3.33333
2015-09-07	0	1	0	1.33333	0	0	0.333333	0.444444		2015-09-04	0	0	0	2	0.5	0	0	0.833333
2015-09-09	0	0	0	0	0	0	0	0		2015-09-07	0	1	0	1.33333	0	0	0.333333	0.444444
2015-09-11	0	0	0	2.5	0	1.5	0	1.33333		2015-09-09	0	0	0	0	0	0	0	0
2015-09-14	0	0	0	1.66667	0	2.33333	0	1.33333		2015-09-11	0	0	0	2.5	0	1.5	0	1.33333
2015-09-16	0.5	0	0	0	1.5	0	0.166667	0.5		2015-09-14	0	0	0	1.66667	0	2.33333	0	1.33333
2015-09-18	1	0	0.5	6.5	1	0	0.5	2.5		2015-09-16	0.5	0	0	0	1.5	0	0.166667	0.5
2015-09-21	0.333333	0	0	0.666667	0.333333	0.333333	0.111111	0.444444		2015-09-18	1	0	0.5	6.5	1	0	0.5	2.5
2015-09-23	0	0	0	0	0	0.5	0	0.166667		2015-09-21	0.333333	0	0	0.666667	0.333333	0.333333	0.111111	0.444444
2015-09-25	0	0	0	2.5	0	1.5	0	1.33333		2015-09-23	0	0	0	0	0	0.5	0	0.166667
2015-09-28	0	0	0	1	0	0	0	0.333333		2015-09-25	0	0	0	2.5	0	1.5	0	1.33333
2015-09-30	0	0.5	0	0	0	0	0.166667	0		2015-09-28	0	0	0	1	0	0	0	0.333333
2015-10-02	0.5	0.5	0.5	2	4	3	0.5	3		2015-09-30	0	0.5	0	0	0	0	0.166667	0
2015-10-05	0	0	0	0.666667	3.66667	0	0	1.44444		2015-10-02	0.5	0.5	0.5	2	4	3	0.5	3
2015-10-07	0.5	0	0.5	7	3.5	2	0.333333	4.16667		2015-10-05	0	0	0	0.666667	3.66667	0	0	1.44444
2015-10-09	0	0.5	0	27	3	0.5	0.166667	10.1667		2015-10-07	0.5	0	0.5	7	3.5	2	0.333333	4.16667
2015-10-12	0.666667	0.333333	0.333333	0	0	0.666667	0.444444	0.222222		2015-10-09	0	0.5	0	27	3	0.5	0.166667	10.1667
2015-10-14	0	2	0	42.5	3.5	0	0.666667	15.3333		2015-10-12	0.666667	0.333333	0.333333	0	0	0.666667	0.444444	0.222222
2015-10-16	1.5	0	2	0	0	0	1.16667	0		2015-10-14	0	2	0	42.5	3.5	0	0.666667	15.3333
2015-10-19	10.5	2.66667	11.3333	4	0.666667	0.333333	8.16667	1.66667		2015-10-16	1.5	0	2	0	0	0	1.16667	0
2015-10-21	2	1.5	1.5	0	1	1.5	1.66667	0.833333		2015-10-19	10.5	2.66667	11.3333	4	0.666667	0.333333	8.16667	1.66667
2015-10-23	1	4.5	0	1.5	0.5	0	1.83333	0.666667		2015-10-21	2	1.5	1.5	0	1	1.5	1.66667	0.833333
2015-10-28	3	1.5	0	0	0.5	0	1.5	0.166667		2015-10-23	1	4.5	0	1.5	0.5	0	1.83333	0.666667
2015-10-30	1.5	0	7	2	2	1	2.83333	1.66667		2015-10-28	3	1.5	0	0	0.5	0	1.5	0.166667
2015-11-02	4.66667	3.66667	5	0	2	0	4.44444	0.666667		2015-10-30	1.5	0	7	2	2	1	2.83333	1.66667
2015-11-04	6	10	2.5	0.5	0	2.5	6.16667	1		2015-11-02	4.66667	3.66667	5	0	2	0	4.44444	0.666667
2015-11-06	12.5	9	0	0.5	0	0	7.16667	0.166667		2015-11-04	6	10	2.5	0.5	0	2.5	6.16667	1
2015-11-09	29.3333	4.66667	4.66667	0.666667	1.66667	1.66667	12.8889	1.33333		2015-11-06	12.5	9	0	0.5	0	0	7.16667	0.166667
2015-11-11	8	26.5	8	0	0	2	14.1667	0.666667		2015-11-09	29.3333	4.66667	4.66667	0.666667	1.66667	1.66667	12.8889	1.33333
2015-11-13	8.5	22.5	19.5	1.5	4.5	1	16.8333	2.33333		2015-11-11	8	26.5	8	0	0	2	14.1667	0.666667
2015-11-16	17	30	11.3333	6	8.33333	2	19.4444	5.44444		2015-11-13	8.5	22.5	19.5	1.5	4.5	1	16.8333	2.33333
2015-11-18	31	10.5	3	2.5	0	0.5	14.8333	1		2015-11-16	17	30	11.3333	6	8.33333	2	19.4444	5.44444
2015-11-20	32	0	4.5	0	0	0	12.1667	0		2015-11-18	31	10.5	3	2.5	0	0.5	14.8333	1
2015-11-23	25	8.66667	4	0	2	0.666667	12.5556	0.888889		2015-11-20	32	0	4.5	0	0	0	12.1667	0
2015-11-25	7	8	4	3.5	2	0.5	6.33333	2		2015-11-23	25	8.66667	4	0	2	0.666667	12.5556	0.888889
2015-11-27	14	8	2.5	1.5	0.5	0.5	8.16667	0.833333		2015-11-25	7	8	4	3.5	2	0.5	6.33333	2
2015-11-30	0	4.33333	0	0	1.33333	0	1.44444	0.444444		2015-11-27	14	8	2.5	1.5	0.5	0.5	8.16667	0.833333
2015-12-02	29	16.5	6.5	3.5	15	5	17.3333	7.83333		2015-11-30	0	4.33333	0	0	1.33333	0	1.44444	0.444444
2015-12-04	8	4.5	0	5.5	2.5	0	4.16667	2.66667		2015-12-02	29	16.5	6.5	3.5	15	5	17.3333	7.83333
2015-12-07	4.33333	0	3.66667	2.33333	17.6667	4.33333	2.66667	8.11111		2015-12-04	8	4.5	0	5.5	2.5	0	4.16667	2.66667
2015-12-09	10.5	4	17	4	1	0.5	10.5	1.83333		2015-12-07	4.33333	0	3.66667	2.33333	17.6667	4.33333	2.66667	8.11111
2015-12-11	3	42.5	0.5	0	0	0	15.3333	0		2015-12-09	10.5	4	17	4	1	0.5	10.5	1.83333
2015-12-14	0	0.333333	1	0	2.66667	3.66667	0.444444	2.11111		2015-12-11	3	42.5	0.5	0	0	0	15.3333	0
2015-12-16	1.5	1.5	1.5	5	10.5	5	1.5	6.83333		2015-12-14	0	0.333333	1	0	2.66667	3.66667	0.444444	2.11111
2015-12-18	7	8	4	3.5	2	0.5	6.33333	2		2015-12-16	1.5	1.5	1.5	5	10.5	5	1.5	6.83333
2015-12-21	1.33333	0.333333	1	7.66667	2.33333	4	0.888889	4.66667		2015-12-18	7	8	4	3.5	2	0.5	6.33333	2
2015-12-23	1.5	1.5	5	3.5	16.5	5	2.66667	8.33333		2015-12-21	1.33333	0.333333	1	7.66667	2.33333	4	0.888889	4.66667
2015-12-25	0.5	0.5	0.5	8.5	7	2	0.5	5.83333		2015-12-23	1.5	1.5	5	3.5	16.5	5	2.66667	8.33333
2015-12-28	0.666667	0	0	0.333333	1	0	0.222222	0.444444		2015-12-25	0.5	0.5	0.5	8.5	7	2	0.5	5.83333
2015-12-30	1.5	1.5	0	5	6.5	2	1	4.5		2015-12-28	0.666667	0	0	0.333333	1	0	0.222222	0.444444
2016-01-01	0	0	0	4.5	0	0.5	0	1.66667		2015-12-30	1.5	1.5	0	5	6.5	2	1	4.5
2016-01-04	1.66667	0	0.333333	2.33333	0	4.66667	0.666667	2.33333		2016-01-01	0	0	0	4.5	0	0.5	0	1.66667
2016-01-06	0	0	0	0	0	0	0	0		2016-01-04	1.66667	0	0.333333	2.33333	0	4.66667	0.666667	2.33333
2016-01-08	1	0	1.5	1	0	1.5	0.833333	0.833333		2016-01-06	0	0	0	0	0	0	0	0
2016-01-11	0.333333	0	0	3.66667	0.333333	0	0.111111	1.33333		2016-01-08	1	0	1.5	1	0	1.5	0.833333	0.833333
2016-01-13	0	0	0	1.5	0	0	0	0.5		2016-01-11	0.333333	0	0	3.66667	0.333333	0	0.111111	1.33333
2016-01-15	0	0	0	0.5	0	0	0	0.166667		2016-01-13	0	0	0	1.5	0	0	0	0.5
2016-01-18	0	0	0	0.666667	0.666667	0	0	0.444444		2016-01-15	0	0	0	0.5	0	0	0	0.166667
2016-01-20	0	0	0.5	0	1	0.5	0.166667	0.5		2016-01-18	0	0	0	0.666667	0.666667	0	0	0.444444
2016-01-25	0.6	0	0.8	0.2	0	1.2	0.466667	0.466667		2016-01-20	0	0	0.5	0	1	0.5	0.166667	0.5
2016-01-27	0	0	0	1	0.5	0	0	0.5		2016-01-25	0.6	0	0.8	0.2	0	1.2	0.466667	0.466667
Grand Total	6.36295	3.85289	11.4264	#VALUE!	#VALUE!	#VALUE!	7.2141	#VALUE!	42396	2016-01-27	0	0	0	1	0.5	0	0	0.5

## Sheet: FORTNIGHT
		DATE	FORTNIGHT
		00/01/1900	1
	Su	2015-03-01	1
	Mo	2015-03-02	1
	Tu	2015-03-03	1
	We	2015-03-04	1
	Th	2015-03-05	1
	Fr	2015-03-06	1
	Sa	2015-03-07	1
	Su	2015-03-08	1
	Mo	2015-03-09	1
	Tu	2015-03-10	1
	We	2015-03-11	1
	Th	2015-03-12	1
	Fr	2015-03-13	1
	Sa	2015-03-14	1
	Su	2015-03-15	1
	Mo	2015-03-16	1
	Tu	2015-03-17	1
	We	2015-03-18	1
	Th	2015-03-19	1
	Fr	2015-03-20	1
	Sa	2015-03-21	1
	Su	2015-03-22	1
	Mo	2015-03-23	1
	Tu	2015-03-24	1
	We	2015-03-25	1
	Th	2015-03-26	1
	Fr	2015-03-27	1
	Sa	2015-03-28	1
	Su	2015-03-29	1
	Mo	2015-03-30	1
	Tu	2015-03-31	1
	We	2015-04-01	1
	Th	2015-04-02	1
	Fr	2015-04-03	1
	Sa	2015-04-04	1
	Su	2015-04-05	1
	Mo	2015-04-06	1
	Tu	2015-04-07	1
	We	2015-04-08	1
	Th	2015-04-09	1
	Fr	2015-04-10	1
	Sa	2015-04-11	1
	Su	2015-04-12	1
	Mo	2015-04-13	2	1
	Tu	2015-04-14	2	1
	We	2015-04-15	2	1
	Th	2015-04-16	2	1
	Fr	2015-04-17	2	1
	Sa	2015-04-18	2	1
	Su	2015-04-19	2	1
	Mo	2015-04-20	2	1
	Tu	2015-04-21	2	1
	We	2015-04-22	2	1
	Th	2015-04-23	2	1
	Fr	2015-04-24	2	1
	Sa	2015-04-25	2	1
	Su	2015-04-26	2	1
	Mo	2015-04-27	3
	Tu	2015-04-28	3
	We	2015-04-29	3
	Th	2015-04-30	3
	Fr	2015-05-01	3
	Sa	2015-05-02	3
	Su	2015-05-03	3
	Mo	2015-05-04	3
	Tu	2015-05-05	3
	We	2015-05-06	3
	Th	2015-05-07	3
	Fr	2015-05-08	3
	Sa	2015-05-09	3
	Su	2015-05-10	3
	Mo	2015-05-11	4
	Tu	2015-05-12	4
	We	2015-05-13	4
	Th	2015-05-14	4
	Fr	2015-05-15	4
	Sa	2015-05-16	4
	Su	2015-05-17	4
	Mo	2015-05-18	4
	Tu	2015-05-19	4
	We	2015-05-20	4
	Th	2015-05-21	4
	Fr	2015-05-22	4
	Sa	2015-05-23	4
	Su	2015-05-24	4
	Mo	2015-05-25	5
	Tu	2015-05-26	5
	We	2015-05-27	5
	Th	2015-05-28	5
	Fr	2015-05-29	5
	Sa	2015-05-30	5
	Su	2015-05-31	5
	Mo	2015-06-01	5
	Tu	2015-06-02	5
	We	2015-06-03	5
	Th	2015-06-04	5
	Fr	2015-06-05	5
	Sa	2015-06-06	5
	Su	2015-06-07	5
	Mo	2015-06-08	6
	Tu	2015-06-09	6
	We	2015-06-10	6
	Th	2015-06-11	6
	Fr	2015-06-12	6
	Sa	2015-06-13	6
	Su	2015-06-14	6
	Mo	2015-06-15	6
	Tu	2015-06-16	6
	We	2015-06-17	6
	Th	2015-06-18	6
	Fr	2015-06-19	6
	Sa	2015-06-20	6
	Su	2015-06-21	6
	Mo	2015-06-22	7
	Tu	2015-06-23	7
	We	2015-06-24	7
	Th	2015-06-25	7
	Fr	2015-06-26	7
	Sa	2015-06-27	7
	Su	2015-06-28	7
	Mo	2015-06-29	7
	Tu	2015-06-30	7
	We	2015-07-01	7
	Th	2015-07-02	7
	Fr	2015-07-03	7
	Sa	2015-07-04	7
	Su	2015-07-05	7
	Mo	2015-07-06	8
	Tu	2015-07-07	8
	We	2015-07-08	8
	Th	2015-07-09	8
	Fr	2015-07-10	8
	Sa	2015-07-11	8
	Su	2015-07-12	8
	Mo	2015-07-13	8
	Tu	2015-07-14	8
	We	2015-07-15	8
	Th	2015-07-16	8
	Fr	2015-07-17	8
	Sa	2015-07-18	8
	Su	2015-07-19	8
	Mo	2015-07-20	9
	Tu	2015-07-21	9
	We	2015-07-22	9
	Th	2015-07-23	9
	Fr	2015-07-24	9
	Sa	2015-07-25	9
	Su	2015-07-26	9
	Mo	2015-07-27	9
	Tu	2015-07-28	9
	We	2015-07-29	9
	Th	2015-07-30	9
	Fr	2015-07-31	9
	Sa	2015-08-01	9
	Su	2015-08-02	9
	Mo	2015-08-03	10
	Tu	2015-08-04	10
	We	2015-08-05	10
	Th	2015-08-06	10
	Fr	2015-08-07	10
	Sa	2015-08-08	10
	Su	2015-08-09	10
	Mo	2015-08-10	10
	Tu	2015-08-11	10
	We	2015-08-12	10
	Th	2015-08-13	10
	Fr	2015-08-14	10
	Sa	2015-08-15	10
	Su	2015-08-16	10
	Mo	2015-08-17	11
	Tu	2015-08-18	11
	We	2015-08-19	11
	Th	2015-08-20	11
	Fr	2015-08-21	11
	Sa	2015-08-22	11
	Su	2015-08-23	11
	Mo	2015-08-24	11
	Tu	2015-08-25	11
	We	2015-08-26	11
	Th	2015-08-27	11
	Fr	2015-08-28	11
	Sa	2015-08-29	11
	Su	2015-08-30	11
	Mo	2015-08-31	12
	Tu	2015-09-01	12
	We	2015-09-02	12
	Th	2015-09-03	12
	Fr	2015-09-04	12
	Sa	2015-09-05	12
	Su	2015-09-06	12
	Mo	2015-09-07	12
	Tu	2015-09-08	12
	We	2015-09-09	12
	Th	2015-09-10	12
	Fr	2015-09-11	12
	Sa	2015-09-12	12
	Su	2015-09-13	12
	Mo	2015-09-14	13
	Tu	2015-09-15	13
	We	2015-09-16	13
	Th	2015-09-17	13
	Fr	2015-09-18	13
	Sa	2015-09-19	13
	Su	2015-09-20	13
	Mo	2015-09-21	13
	Tu	2015-09-22	13
	We	2015-09-23	13
	Th	2015-09-24	13
	Fr	2015-09-25	13
	Sa	2015-09-26	13
	Su	2015-09-27	13
	Mo	2015-09-28	14
	Tu	2015-09-29	14
	We	2015-09-30	14
	Th	2015-10-01	14
	Fr	2015-10-02	14
	Sa	2015-10-03	14
	Su	2015-10-04	14
	Mo	2015-10-05	14
	Tu	2015-10-06	14
	We	2015-10-07	14
	Th	2015-10-08	14
	Fr	2015-10-09	14
	Sa	2015-10-10	14
	Su	2015-10-11	14
	Mo	2015-10-12	15
	Tu	2015-10-13	15
	We	2015-10-14	15
	Th	2015-10-15	15
	Fr	2015-10-16	15
	Sa	2015-10-17	15
	Su	2015-10-18	15
	Mo	2015-10-19	15
	Tu	2015-10-20	15
	We	2015-10-21	15
	Th	2015-10-22	15
	Fr	2015-10-23	15
	Sa	2015-10-24	15
	Su	2015-10-25	15
	Mo	2015-10-26	16
	Tu	2015-10-27	16
	We	2015-10-28	16
	Th	2015-10-29	16
	Fr	2015-10-30	16
	Sa	2015-10-31	16
	Su	2015-11-01	16
	Mo	2015-11-02	16
	Tu	2015-11-03	16
	We	2015-11-04	16
	Th	2015-11-05	16
	Fr	2015-11-06	16
	Sa	2015-11-07	16
	Su	2015-11-08	16
	Mo	2015-11-09	17
	Tu	2015-11-10	17
	We	2015-11-11	17
	Th	2015-11-12	17
	Fr	2015-11-13	17
	Sa	2015-11-14	17
	Su	2015-11-15	17
	Mo	2015-11-16	17
	Tu	2015-11-17	17
	We	2015-11-18	17
	Th	2015-11-19	17
	Fr	2015-11-20	17
	Sa	2015-11-21	17
	Su	2015-11-22	17
	Mo	2015-11-23	18
	Tu	2015-11-24	18
	We	2015-11-25	18
	Th	2015-11-26	18
	Fr	2015-11-27	18
	Sa	2015-11-28	18
	Su	2015-11-29	18
	Mo	2015-11-30	18
	Tu	2015-12-01	18
	We	2015-12-02	18
	Th	2015-12-03	18
	Fr	2015-12-04	18
	Sa	2015-12-05	18
	Su	2015-12-06	18
	Mo	2015-12-07	19
	Tu	2015-12-08	19
	We	2015-12-09	19
	Th	2015-12-10	19
	Fr	2015-12-11	19
	Sa	2015-12-12	19
	Su	2015-12-13	19
	Mo	2015-12-14	19
	Tu	2015-12-15	19
	We	2015-12-16	19
	Th	2015-12-17	19
	Fr	2015-12-18	19
	Sa	2015-12-19	19
	Su	2015-12-20	19
	Mo	2015-12-21	20
	Tu	2015-12-22	20
	We	2015-12-23	20
	Th	2015-12-24	20
	Fr	2015-12-25	20
	Sa	2015-12-26	20
	Su	2015-12-27	20
	Mo	2015-12-28	20
	Tu	2015-12-29	20
	We	2015-12-30	20
	Th	2015-12-31	20
	Fr	2016-01-01	20
	Sa	2016-01-02	20
	Su	2016-01-03	20
	Mo	2016-01-04	21
	Tu	2016-01-05	21
	We	2016-01-06	21
	Th	2016-01-07	21
	Fr	2016-01-08	21
	Sa	2016-01-09	21
	Su	2016-01-10	21
	Mo	2016-01-11	21
	Tu	2016-01-12	21
	We	2016-01-13	21
	Th	2016-01-14	21
	Fr	2016-01-15	21
	Sa	2016-01-16	21
	Su	2016-01-17	21
	Mo	2016-01-18	22
	Tu	2016-01-19	22
	We	2016-01-20	22
	Th	2016-01-21	22
	Fr	2016-01-22	22
	Sa	2016-01-23	22
	Su	2016-01-24	22
	Mo	2016-01-25	22
	Tu	2016-01-26	22
	We	2016-01-27	22
	Th	2016-01-28	22
	Fr	2016-01-29	22
	Sa	2016-01-30	22
	Su	2016-01-31	22
	Mo	2016-02-01	23
	Tu	2016-02-02	23
	We	2016-02-03	23
	Th	2016-02-04	23
	Fr	2016-02-05	23
	Sa	2016-02-06	23
	Su	2016-02-07	23
	Mo	2016-02-08	23
	Tu	2016-02-09	23
	We	2016-02-10	23
	Th	2016-02-11	23
	Fr	2016-02-12	23
	Sa	2016-02-13	23
	Su	2016-02-14	23
	Mo	2016-02-15	24
	Tu	2016-02-16	24
	We	2016-02-17	24
	Th	2016-02-18	24
	Fr	2016-02-19	24
	Sa	2016-02-20	24
	Su	2016-02-21	24
	Mo	2016-02-22	24
	Tu	2016-02-23	24
	We	2016-02-24	24
	Th	2016-02-25	24
	Fr	2016-02-26	24
	Sa	2016-02-27	24
	Su	2016-02-28	24
