# Supplementary material for: The effect of small solar powered ‘Bͻkͻͻ’ net fans on mosquito net use: results from a randomized controlled cross-over trial in southern Ghana
Source: Malar J. 2017 Jan 3;16:12. doi: 10.1186/s12936-016-1654-2 (PMC5209841; doi:10.1186/s12936-016-1654-2)
Supplement: Supplementary file 4 — Additional file 4. Weather (indoor temperature and humidity) data. [file 12936_2016_1654_MOESM4_ESM.xlsx]

## Sheet: Weatherdata
Date	DAY	Time9.30PM	TEMP1	RELH1	HUMIDEX1	TEMP2	RELH2	HUMIDEX2	TEMP3	RELH3	HUMIDEX3	DropVolt
2015-08-21	42237	1	28	75	38.37	27.5	73.5	37.1006	27.5	72.5	36.9135
2015-08-22	42238	1	27	76	36.695	27	73	36.0455	26.5	74.5	35.4548
2015-08-23	42239	1	27.5	78	38.0677	27.5	76	37.6745	27	76	36.695
2015-08-24	42240	1	28.5	73	38.9686	28	71	37.5068	28	71	37.5068	0.3
2015-08-25	42241	1	27	76.5	36.7898	27	74	36.3208	26.5	74.5	35.4548	0.25
2015-08-26	42242	1	28	74	38.1745	27.5	72.5	36.9135	27.5	73.5	37.1006	0.35
2015-08-27	42243	1	28	73	37.9811	27.5	73	37.0068	27.5	72	36.8208	0.6
2015-08-28	42244	1	28.5	71	38.4811	28.5	70	38.2898	28	70.5	37.4135	0.35
2015-08-29	42245	1	28	72.5	37.8852	28	70.5	37.4135	27.5	71	36.6368	0.3
2015-08-30	42246	1	28	71	37.5068	28	70	37.3208	27.5	69.5	36.2748	0.3
2015-08-31	42247	1	29	71	39.4686	28	70.5	37.4135	28	70	37.3208	0.3
2015-09-01	42248	1	28.5	70.5	38.3852	28	70	37.3208	28	69.5	37.2285	0.35
2015-09-02	42249	1	28	72	37.7898	28	70	37.3208	27.5	71	36.6368	0.35
2015-09-03	42250	1	29	70	39.272	28.5	69.5	38.195	28.5	69.5	38.195	0.3
2015-09-04	42251	1	28.5	71.5	38.5775	28.5	69.5	38.195	27.5	71.5	36.7285	0.25
2015-09-05	42252	1	29	70.5	39.37	28.5	69	38.1006	28.5	69.5	38.195	0.25
2015-09-06	42253	1	28.5	73	38.9686	28	71.5	37.695	28	72.5	37.8852	0.35
2015-09-07	42254	1	29	72	39.6674	29	70	39.272	28	72	37.7898	0.3
2015-09-08	42255	1	29	69	38.9811	28.5	68	37.8208	28	69	37.1368	0.35
2015-09-09	42256	1	29	71.5	39.5677	28.5	70	38.2898	28	71.5	37.695	0.45
2015-09-10	42257	1	28	73	37.9811	28	69.5	37.2285	27	72	35.8646	0.4
2015-09-11	42258	1	27.5	78	38.0677	28.5	73.5	39.0677	26.5	78.5	36.2898	0.35
2015-09-12	42259	1	29	72	39.6674	29	70	39.272	28	72.5	37.8852	0.45
2015-09-13	42260	1	28.5	73.5	39.0677	28	72	37.7898	27.5	74	37.195	0.35
2015-09-14	42261	1	29	71	39.4686	29	69.5	39.0775	28.5	70.5	38.3852	0.35
2015-09-15	42262	1	29	72	39.6674	29	69	38.9811	28	72	37.7898	0.45
2015-09-16	42263	1	29.5	70	40.1674	30	67.5	40.5677	29	69	38.9811	0.4
2015-09-17	42264	1	29.5	70	40.1674	29.5	67	39.4811	29	67	38.5068	0.3
2015-09-18	42265	1	29	70.5	39.37	28.5	70	38.2898	28	71.5	37.695	0.6
2015-09-19	42266	1	29.5	69	39.9686	29	67	38.5068	28.5	68.5	37.9135	0.3
2015-09-20	42267	1	29	69.5	39.0775	29	68.5	38.8852	28.5	69.5	38.195	0.3
2015-09-21	42268	1	28.5	72.5	38.87	28.5	71	38.4811	28	72.5	37.8852	0.3
2015-09-22	42269	1	29	70	39.272	29	68.5	38.8852	28.5	69.5	38.195	0.5
2015-09-23	42270	1	29	72	39.6674	28.5	70	38.2898	28	72	37.7898	0.4
2015-09-24	42271	1	29	76	40.5894	28	74	38.1745	28	76.5	38.7676	0.3
2015-09-25	42272	1	29	76.5	40.6946	28.5	74	39.1674	27.5	78	38.0677	0.3
2015-09-26	42273	1	29.5	72	40.674	29	71	39.4686	28.5	73	38.9686	0.3
2015-09-27	42274	1	29	73.5	40.0716	28.5	71	38.4811	28	73.5	38.0775	0.2
2015-09-28	42275	1	29.5	72.5	40.777	29.5	70.5	40.3684	29	72	39.6674	0.4
2015-09-29	42276	1	29	74	40.174	28.5	72.5	38.87	28.5	73	38.9686	0.25
2015-09-30	42277	1	29	73	39.9697	28.5	71.5	38.5775	28.5	72	38.772	0.2
2015-10-01	42278	1	29	72	39.6674	29	70	39.272	28.5	71	38.4811	0.4
2015-10-02	42279	1	29.5	70.5	40.3684	29	69.5	39.0775	28.5	69.5	38.195	0.25
2015-10-03	42280	1	28.5	73.5	39.0677	28.5	71.5	38.5775	28	73.5	38.0775	0.3
2015-10-04	42281	1	28.5	77.5	39.9847	29	73.5	40.0716	27.5	78.5	38.1674	0.4
2015-10-05	42282	1	29	74.5	40.277	29	71	39.4686	28.5	74	39.1674	0.25
2015-10-06	42283	1	27.5	79.5	38.3684	28	75.5	38.5677	27	81	37.7676	0.05
2015-10-07	42284	1	29	74.5	40.277	28.5	70	38.2898	28.5	73.5	39.0677	0.3
2015-10-08	42285	1	29.5	75.5	41.5139	29	74	40.174	28.5	75.5	39.4697	0.2
2015-10-09	42286	1	28	77	38.8684	28.5	75.5	39.4697	27.5	78	38.0677	0.25
2015-10-10	42287	1	28	79	39.277	28.5	74.5	39.2676	27	78.5	37.1745	0.1
2015-10-11	42288	1	28.5	76.5	39.777	29	72.5	39.7676	28	76	38.6674	0.25
2015-10-12	42289	1	29.5	72.5	40.777	30	70.5	41.277	29	71.5	39.5677	0.3
2015-10-13	42290	1	30	73	41.9069	30	69.5	41.0716	29.5	72	40.674	0.3
2015-10-14	42291	1	27.5	78	38.0677	27.5	73.5	37.1006	26	78.5	35.3208	0.15
2015-10-15	42292	1	29	77	40.9069	29	74.5	40.277	28.5	77	39.8805	0.25
2015-10-16	42293	1	29.5	77	41.8384	29	76	40.5894	29	78	41.1215	0.25
2015-10-17	42294	1	29	78	41.1215	29	75.5	40.4847	28	79.5	39.3805	0.2
2015-10-18	42295	1	28.5	79.5	40.4069	28.5	76.5	39.777	27.5	81.5	38.777	0.1
2015-10-19	42296	1	29	78	41.1215	29	75.5	40.4847	28	79	39.277	0.3
2015-10-20	42297	1	28	79.5	39.3805	29	76	40.5894	27.5	79.5	38.3684	0.2
2015-10-21	42298	1	27.5	80	38.4697	27.5	77.5	37.9686	26.5	81	36.772	0.2
2015-10-22	42299	1	29	79.5	41.4478	29	76.5	40.6946	28	80	39.4847	0.35
2015-10-23	42300	1	30	76	42.6682	30	73.5	42.0139	29	76.5	40.6946	0.3
2015-10-24	42301	1	30	74.5	42.3384	30	71	41.4847	29	74.5	40.277	0.25
2015-10-25	42302	1	28.5	79	40.3005	28.5	75.5	39.4697	27.5	79	38.2676	0.2
2015-10-26	42303	1	30	75.5	42.5577	29.5	74	41.1946	29	75.5	40.4847	0.4
2015-10-27	42304	1	29	76	40.5894	29	75.5	40.4847	28.5	77	39.8805	0.3
2015-10-28	42305	1	28	78.5	39.174	27.5	76	37.6745	26.5	82	36.9686	0.2
2015-10-29	42306	1	28.5	78	40.0894	28	76	38.6674	27.5	79	38.2676	0.3
2015-10-30	42307	1	28.5	80	40.5139	28.5	77.5	39.9847	27.5	81.5	38.777	0.15
2015-10-31	42308	1	29	78.5	41.2297	29.5	74.5	41.3005	28	80	39.4847	0.35
2015-11-01	42309	1	28	80.5	39.5894	28.5	75.5	39.4697	27	83	38.174	0.3
2015-11-02	42310	1	28	82	39.9069	28	77.5	38.9697	26.5	83.5	37.2676	0.2
2015-11-03	42311	1	28.5	79	40.3005	29	76	40.5894	27.5	82.5	38.9847	0.3
2015-11-04	42312	1	29	78.5	41.2297	29.5	74.5	41.3005	28	81	39.6946	0.4
2015-11-05	42313	1	28.5	79.5	40.4069	28.5	76.5	39.777	27.5	82.5	38.9847	0.35
2015-11-06	42314	1	29	79.5	41.4478	29.5	76	41.6215	28	81.5	39.8005	0.25
2015-11-07	42315	1	27	81.5	37.8684	27.5	77.5	37.9686	26	84	36.37	0.25
2015-11-08	42316	1	28.5	80.5	40.6215	29	77	40.9069	27.5	83	39.0894	0.3
2015-11-09	42317	1	27.5	84.5	39.4069	28	81.5	39.8005	26.5	88	38.0894	0.15
2015-11-10	42318	1	29	81	41.7794	29.5	76.5	41.7297	28	83	40.1215	0.2
2015-11-11	42319	1	29	80	41.5577	29	76	40.5894	27.5	83	39.0894	0.3
2015-11-12	42320	1	29	80	41.5577	29.5	76	41.6215	28	81	39.6946	0.3
2015-11-13	42321	1	30	78	43.1164	31	73	44.0035	29	79	41.3384	0.3
2015-11-14	42322	1	29.5	76.5	41.7297	30	74	42.2297	29	77	40.9069	0.35
2015-11-15	42323	1	30	77.5	43.0035	30.5	72.5	42.8384	29	77.5	41.0139	0.5
2015-11-16	42324	1	30	77.5	43.0035	30.5	73	42.9478	29.5	76	41.6215	0.4
2015-11-17	42325	1	29.5	76.5	41.7297	30.5	69.5	42.0894	28.5	76.5	39.777	0.3
2015-11-18	42326	1	30	76	42.6682	31	69.5	43.1215	29.5	75	41.4069	0.35
2015-11-19	42327	1	29	79	41.3384	29	74	40.174	28	80.5	39.5894	0.35
2015-11-20	42328	1	28.5	81	40.7297	29	76	40.5894	27.5	83	39.0894	0.35
2015-11-21	42329	1	28	79.5	39.3805	28.5	76.5	39.777	27.5	82	38.8805	0.35
2015-11-22	42330	1	29.5	78	42.1682	30	74	42.2297	29	78.5	41.2297	0.4
2015-11-23	42331	1	28.5	80.5	40.6215	29	76	40.5894	28	81	39.6946	0.35
2015-11-24	42332	1	30	78.5	43.23	30.5	73	42.9478	29.5	77.5	41.9478	0.4
2015-11-25	42333	1	29	79.5	41.4478	29.5	74.5	41.3005	28	81.5	39.8005	0.35
2015-11-26	42334	1	29	80.5	41.6682	29.5	75	41.4069	28	81.5	39.8005	0.3
2015-11-27	42335	1	30	77.5	43.0035	30.5	73	42.9478	29.5	75	41.4069	0.3
2015-11-28	42336	1	30	79	43.459	30.5	73.5	43.0577	29	77.5	41.0139	0.3
2015-11-29	42337	1	30	78	43.1164	30.5	72	42.7297	29	76.5	40.6946	0.3
2015-11-30	42338	1	30	78.5	43.23	31	73	44.0035	29.5	77	41.8384	0.35
2015-12-01	42339	1	30	77.5	43.0035	31	72	43.7794	29.5	76	41.6215	0.35
2015-12-02	42340	1	30	76.5	42.7794	30.5	70	42.1946	29.5	73.5	41.0894	0.25
2015-12-03	42341	1	29	75.5	40.4847	29	69.5	39.0775	28	73	37.9811	0.4
2015-12-04	42342	1	28	71.5	37.695	29.5	61.5	38.1856	27	69	35.2468	0.3
2015-12-05	42343	1	28	71.5	37.695	29	62.5	37.5086	27	69	35.2468	0.3
2015-12-06	42344	1	29	73	39.9697	29.5	65	39.0068	28	71	37.5068	0.3
2015-12-07	42345	1	28.5	69	38.1006	28.5	63	36.7468	27	67.5	34.9894	0.25
2015-12-08	42346	1	27.5	65.5	35.4894	29.5	55.5	36.8236	26.5	63.5	33.2652	0.25
2015-12-09	42347	1	28	70	37.3208	29	62.5	37.5086	27	70	35.5086	0.45
2015-12-10	42348	1	28	70.5	37.4135	29.5	64	38.8208	27.5	69.5	36.2748	0.25
2015-12-11	42349	1	28.5	71	38.4811	30	63.5	39.6006	28	72	37.7898	0.2
2015-12-12	42350	1	29	71.5	39.5677	30	65	39.9811	29	71.5	39.5677	0.25
2015-12-13	42351	1	29	72	39.6674	30.5	63	40.4811	28.5	71.5	38.5775	0.3
2015-12-14	42352	1	29	73	39.9697	30.5	65	40.9686	28.5	73.5	39.0677	0.3
2015-12-15	42353	1	28	64	36.0747	27.5	58.5	33.9559	27	59.5	33.3039	0.1
2015-12-16	42354	1	26.5	59.5	32.505	27	54.5	32.2869	25.5	58.5	30.6481	0.15
2015-12-17	42355	1	27	63	34.0816	27	58.5	33.1536	26	61	31.9313	0.35
2015-12-18	42356	1	28	59	34.9225	29	52.5	35.2285	28	55	34.0791	0.25
2015-12-19	42357	1	27.5	60.5	34.4225	29	50	34.6408	27.5	56.5	33.5791	0.2
2015-12-20	42358	1	27.5	60	34.2652	28	55	34.0791	27	56.5	32.7128	0.2
2015-12-21	42359	1	28	65.5	36.3336	29	60	36.9045	27.5	64.5	35.2362	0.15
2015-12-22	42360	1	28	60.5	35.2425	28	57.5	34.6097	27	60.5	33.5326	0.2
2015-12-23	42361	1	28	62	35.5698	29.5	55	36.6618	27.5	63	34.9052	0.05
2015-12-24	42362	1	28	60	35.1618	29.5	53	36.1872	28	59	34.9225	0.15
2015-12-25	42363	1	27.5	55.5	33.3581	29	48	34.2173	26.5	53.5	31.3082	0.15
2015-12-26	42364	1	27.5	55.5	33.3581	29	47.5	34.0794	27	53	32.011	0.15
2015-12-27	42365	1	27.5	55	33.2852	29	47	33.943	27	52	31.8082	0.2
2015-12-28	42366	1	28	59.5	35.0816	29.5	51	35.7285	27.5	59	34.1097	0.15
2015-12-29	42367	1	28	57.5	34.6097	30	49.5	36.2285	27	55	32.4272	0.1
2015-12-30	42368	1	29	64	37.8646	30.5	57.5	39.0969	29	63.5	37.7748	0.1
2015-12-31	42369	1	30.5	67	41.4697	31.5	63	42.3684	30.5	69	41.9847	0.2
2016-01-01	42370	1	30	72	41.6946	31	65.5	42.0716	29.5	72	40.674	0.25
2016-01-02	42371	1	28.5	57	35.4225	30	51	36.6097	28	55	34.0791	0.05
2016-01-03	42372	1	27.5	53	32.8569	29	47	33.943	27.5	49.5	32.1089	0.3
2016-01-04	42373	1	28	54.5	34.005	29.5	48	34.998	27.5	53.5	32.9272	0.35
2016-01-05	42374	1	28	59	34.9225	29.5	50.5	35.5791	27.5	56	33.4313	0.35
2016-01-06	42375	1	29.5	28.5	30.4618	30	31	31.7542	30	28	31.0509	0.25
2016-01-07	42376	1	30	31	31.7542	30.5	25.5	31.1162	30.5	23	30.5123	0.4
2016-01-08	42377	1	29	44.5	33.413	30.5	37.5	34.1026	28	44.5	31.8454	0.25
2016-01-09	42378	1	29.5	63	38.5455	30.5	59	39.4548	29	67	38.5068	0.3
2016-01-10	42379	1	30.5	66.5	41.2676	31	63	41.37	30	69	40.9697	0.2
2016-01-11	42380	1	30.5	68	41.674	31	63	41.37	29.5	68.5	39.87	0.35
2016-01-12	42381	1	30.5	67.5	41.5716	31.5	61.5	41.9686	30	67	40.4686	0.3
2016-01-13	42382	1	30.5	69	41.9847	31.5	65	42.8805	30	71	41.4847	0.2
2016-01-14	42383	1	31	70	43.2297	31.5	66	43.1946	30.5	70.5	42.3005	0.3
2016-01-15	42384	1	31	70.5	43.3384	31.5	68	43.7297	31	72.5	43.8911	0.35
2016-01-16	42385	1	31.5	69.5	44.0577	31.5	68.5	43.8384	31	71.5	43.5577	0.35
2016-01-17	42386	1	31	68.5	42.8005	31.5	65.5	42.9847	30.5	68	41.674	0.4
2016-01-18	42387	1	31	72	43.7794	31	68.5	42.8005	30	72.5	41.8005	0.4
2016-01-19	42388	1	30	69	40.9697	30.5	63.5	40.5775	28.5	71.5	38.5775	0.2
2016-01-20	42389	1	29	73.5	40.0716	30	69.5	41.0716	28.5	75	39.3684	0.25
2016-01-21	42390	1	30	71.5	41.5894	30.5	67.5	41.5716	29.5	71.5	40.5716	0.25
2016-01-22	42391	1	30.5	67	41.4697	31.5	63.5	42.4697
2016-01-23	42392	1	31	64.5	41.7676	31.5	62	42.0677
2016-01-24	42393	1	30	63.5	39.6006	31	58	40.1368

## Sheet: WeatherAt9PM
DATE	TEMP1	HUMIDITY1	HUMIDEX1	TEMP2	HUMIDITY2	HUMIDEX2	TEMP3	HUMIDITY3	HUMIDEX3	AVGTEMP	AVGHUMIDITY	AVGHUMIDEX
2015-04-02	29.435	74.63	41.1944	30	72.9094	41.8777	28.9269	75.5731	40.3662	29.454	74.3708	41.1461
2015-04-03	30.5	74.13	43.2118	30.5453	69.3189	42.1346	30	73.5731	42.0454	30.3484	72.3406	42.464
2015-04-04	30.935	70.63	43.2452	31.0453	69.3189	43.1668	30.9269	69.0731	42.7874	30.9691	69.674	43.0665
2015-04-05	31	69.63	43.1497	31	68.9094	42.8777	30.9269	68.2192	42.6062	30.9756	68.9195	42.8778
2015-04-06	31.435	68.695	43.7593	31.5453	70.4094	44.4666	31.4269	66.8653	43.243	31.4691	68.6566	43.8229
2015-04-07	32	69.13	45.0329	32.0453	66.8189	44.493	31.9269	68.0731	44.547	31.9907	68.0073	44.691
2015-04-08	32.5	66.195	45.2265	27.5	75.5	37.5775	32.4269	63.7922	44.4408	30.809	68.4957	42.415
2015-04-09	28.435	75.5	39.3524	30.5453	76.4547	43.9305	26.9269	76.5	36.6482	28.6357	76.1516	39.9771
2015-04-10	30.5	75.13	43.5329	28	76.5	38.7676	30.5	74.6461	43.3286	29.6667	75.4254	41.8764
2015-04-11	29	74.63	40.304	27.9547	82.2264	39.8616	28.4269	74.2192	39.0798	28.4606	77.0252	39.7485
2015-04-12	28.5	79	40.3005	30	76.4547	42.7693	28	80.0731	39.5	28.8333	78.5093	40.8566
2015-04-13	30.935	75.63	44.5804	31.0453	76.5	45.0222	30	76.0731	42.6845	30.6601	76.0677	44.0957
2015-04-14	31	76.63	44.9552	31	70.8642	43.4076	30.4269	77.5731	43.9344	30.809	75.0224	44.0991
2015-04-15	31	73.065	44.0182	31.5453	69.9094	44.3547	30.9269	71.5731	43.4367	31.1574	71.5158	43.9365
2015-04-16	31.5	72.13	44.7748	31	70	43.2297	31	71	43.4478	31.1667	71.0433	43.8174
2015-04-17	31	71.13	43.4909	31.0453	72.4547	43.9766	30.9269	69.2192	42.8183	30.9907	70.9346	43.4286
2015-04-18	31	74.565	44.3591	31.0453	69.8642	43.2847	30	75.6461	42.5901	30.6818	73.3584	43.4113
2015-04-19	31	71.195	43.5054	31.0453	70.4094	43.4033	30.4269	71.0114	42.2901	30.8241	70.8719	43.0663
2015-04-20	31	74.63	44.3892	31.5453	69.4094	44.1228	30.9269	71.5731	43.4367	31.1574	71.8708	43.9829
2015-04-21	31	70.695	43.3957	31	69.9547	43.2198	30.5	70.1461	42.2256	30.8333	70.2653	42.9471
2015-04-22	31.435	70.695	44.3116	31.0453	66.8189	42.4164	31	69.5731	43.1373	31.1601	69.029	43.2884
2015-04-23	31.5	70.435	44.3766	31	67.3189	42.5412	31.4269	68.7078	43.7188	31.309	68.8206	43.5455
2015-04-24	31	68.195	42.7501	31.5453	66.9094	43.4714	31	66.8653	42.369	31.1818	67.3232	42.8635
2015-04-25	31.5	68.13	43.758	30.5453	67.5	41.6625	31.4269	64.7922	42.7039	31.1574	66.8074	42.7081
2015-04-26	30.935	67.63	42.4838	31.5	64.4094	42.7582	30.8539	64.7192	41.5348	31.0963	65.5862	42.2589
2015-04-27	31.435	65.695	42.9061	29.5	74.4547	41.2908	31.4269	62.8653	42.2093	30.7873	67.6717	42.1354
2015-04-28	29.935	73.63	41.9212	31.0453	71.4094	43.6228	29	74.7192	40.3226	29.9934	73.2529	41.9555
2015-04-29	31	72.195	43.8232	31.0453	71.5	43.6425	30.9269	70.6461	43.2337	30.9907	71.447	43.5664
2015-04-30	31	72.065	43.7939	31.0453	70.5453	43.442	31.4269	69.6461	43.9526	31.1574	70.7521	43.7295
2015-05-01	31.435	71.13	44.4094	31.5453	67.9094	43.8042	31.4269	68.2922	43.6566	31.4691	69.1106	43.9567
2015-05-02	31.935	68.195	44.5889	31.0453	66.7283	42.3974	31.9269	65.2192	43.8183	31.6357	66.7142	43.6015
2015-05-03	31	64.825	41.8473	31.0453	67.8189	42.7399	31.4269	61.7922	41.91	31.1574	64.812	42.1657
2015-05-04	30.935	72	43.6429	29.5453	70.9547	40.5514	30.9269	69.0731	42.7874	30.4691	70.6759	42.3272
2015-05-05	29.5	72.5	40.777	29.5	76.1811	41.6601	29.5	68.5	39.87	29.5	72.3937	40.769
2015-05-06	30.435	73.195	42.8685	30.5	71.3642	42.5919	29.9269	71.1461	41.3662	30.2873	71.9018	42.2756
2015-05-07	31	72.13	43.8085	32.0453	67.4547	44.6327	31.4269	69.1461	43.8428	31.4907	69.5769	44.0947
2015-05-08	31.435	70.63	44.2828	31.5453	65.3189	43.0205	31.4269	67.1461	43.3028	31.4691	67.6983	43.5354
2015-05-09	31.935	67.065	44.3264	32.1358	69.0906	45.305	31.9269	63.5731	43.3662	31.9993	66.5762	44.3325
2015-05-10	32.37	66.695	45.0779	31.5	68.0453	43.7492	32.3539	65.9269	44.8492	32.0746	66.8891	44.5588
2015-05-11	31.5	70.13	44.3085	32.0453	68.9094	45.0691	31.4269	68.1461	43.6094	31.6574	69.0619	44.329
2015-05-12	31.935	69.695	45.0368	32.0453	68.8642	45.0589	31.9269	67.7922	44.4846	31.9691	68.7838	44.8601
2015-05-13	32	70.63	45.4891	30.5	67.9547	41.6647	31.9269	68.7192	44.8018	31.4756	69.1013	43.9852
2015-05-14	31	69.5	43.1215	30.5	71.3642	42.5919	30.9269	66.6461	42.1739	30.809	69.1701	42.6291
2015-05-15	30.065	73.565	42.164	31.5453	69.8642	44.3447	29.9269	72.2922	41.6216	30.5124	71.9071	42.7101
2015-05-16	31	73.13	44.0329	32	67.9094	44.6379	30.9269	71.7192	43.4686	31.309	70.9195	44.0465
2015-05-17	32	70.13	45.2748	31	67.7736	42.6363	31.9269	67.7922	44.4846	31.6423	68.5653	44.1319
2015-05-18	31	71.63	43.6011	31	70.5	43.3384	30.9269	69.7192	43.0171	30.9756	70.6164	43.3188
2015-05-19	30.065	75.5	42.6953	30.0453	68.9094	41.0423	29.5	75.1461	41.4382	29.8701	73.1852	41.7253
2015-05-20	29.5	73.13	40.9214	31.5453	67.3642	43.5689	28.9269	73.1461	39.8525	29.9907	71.2134	41.4476
2015-05-21	30.935	72.195	43.6856	31.5453	68.3642	43.8935	30.4269	71.2192	42.3183	30.9691	70.5928	43.2991
2015-05-22	31.5	72.065	44.7449	27.5453	74.1358	37.3073	31.4269	70.0731	44.1419	30.1574	72.0913	42.0647
2015-05-23	27.565	78	38.1982	29.5	73.9547	41.185	26.9269	78.0731	36.9624	27.9973	76.6759	38.7819
2015-05-24	29.5	77.065	41.8526	30.5453	70.9094	42.4714	28.9269	77.1461	40.7874	29.6574	75.0402	41.7038
2015-05-25	30.5	73.565	43.0721	31.0453	69.4547	43.2054	29.9269	73.2192	41.8183	30.4907	72.0796	42.6986
2015-05-26	30.935	73.065	43.8805	30.5453	71	42.4904	30.5	72.0731	42.7455	30.6601	72.046	43.0388
2015-05-27	30.5	73.195	42.9909	30	72	41.6946	30.4269	71.2922	42.3338	30.309	72.1624	42.3398
2015-05-28	29.5	76.065	41.6355	29	73	39.9697	29.4269	75.1461	41.2874	29.309	74.737	40.9642
2015-05-29	29	76.63	40.7361	31.0453	67.9094	42.7589	28.4269	77.2922	39.7924	29.4907	73.9439	41.0958
2015-05-30	30.065	71.695	41.766	28.0453	75.0453	38.4592	29.4269	73.2922	40.8075	29.1791	73.3442	40.3442
2015-05-31	28	79.065	39.2904	29.5	72.4094	40.7487	26.4269	82.0731	36.8384	27.9756	77.8492	38.9592
2015-06-01	29.5	75.63	41.5419	27.5	75.4094	37.5599	28.4269	76.6461	39.659	28.4756	75.8952	39.587
2015-06-02	27.5	81	38.674	28	78.5	39.174	26.5	81.6461	36.8989	27.3333	80.382	38.249
2015-06-03	28	82	39.9069	29.0453	73	40.0603	27.4269	83.5731	39.1661	28.1574	79.5244	39.7111
2015-06-04	28.435	79.065	40.1809	27.5	75.4547	37.5687	27.9269	78.7808	39.0858	27.954	77.7669	38.9451
2015-06-05	27	80.13	37.5937	29	72.4094	39.7401	26	82.6461	36.1059	27.3333	78.3952	37.8132
2015-06-06	28.5	76.565	39.7904	28	74	38.1745	28	76.6461	38.7971	28.1667	75.737	38.9207
2015-06-07	28.5	76.63	39.804	29	73.4094	40.053	27.9269	77.0731	38.7369	28.4756	75.7042	39.5313
2015-06-08	29	76.065	40.603	28.0453	74.5	38.3523	28.9269	75.5731	40.3662	28.6574	75.3794	39.7739
2015-06-09	28	79.5	39.3805	28.0453	77	38.9588	27.4269	78.5731	38.0366	27.8241	78.3577	38.792
2015-06-10	28.935	77.695	40.9212	29	75.4547	40.4752	28	77.6461	38.9995	28.645	76.9319	40.132
2015-06-11	29.435	77.13	41.7452	29.0453	75.4547	40.5581	28.9269	77.5731	40.8788	29.1357	76.7193	41.0607
2015-06-12	29.5	76.695	41.7867	28.5	74.9547	39.3592	28.9269	76.7192	40.6062	28.9756	76.123	40.584
2015-06-13	28.935	78	40.9873	27	74.9547	36.4983	27.9269	77.5731	38.8379	27.954	76.8426	38.7745
2015-06-14	27	79	37.272	28.5453	74.9547	39.4409	25.9269	81.1461	35.6754	27.1574	78.3669	37.4628
2015-06-15	28.5	78.565	40.2084	28.5453	70.9094	38.5437	27.9269	78.1461	38.9541	28.3241	75.8735	39.2354
2015-06-16	28.5	74.63	39.2939	29.5453	72.4547	40.8501	28	72.5731	37.8992	28.6818	73.2193	39.3477
2015-06-17	29.5	75.565	41.5279	28.5453	73.5	39.1574	28.9269	74.1461	40.0563	28.9907	74.4037	40.2472
2015-06-18	29	75.13	40.4077	29	72.4094	39.7401	28.9269	73.5731	39.9394	28.9756	73.7042	40.0291
2015-06-19	29.935	74.13	42.1227	27.0453	73.5453	36.323	29.4269	71.6461	40.4541	28.8024	73.1071	39.6332
2015-06-20	27	77.565	36.9936	29.0453	71.9547	39.7396	26.4269	75.7922	35.5637	27.4907	75.104	37.4323
2015-06-21	28.5	75.63	39.5096	27.5	77	37.87	28.3539	73.9383	38.8784	28.118	75.5228	38.7527
2015-06-22	27.565	80.435	38.6903	28	73.8642	38.1389	27	79.0731	37.2863	27.5217	77.7907	38.0385
2015-06-23	28.5	77	39.8805	29.0453	71.4547	39.6398	27.9269	75.1461	38.2684	28.4907	74.5336	39.2629
2015-06-24	29	74.13	40.2008	28	73.4547	38.0687	28.4269	73.5731	38.9372	28.4756	73.7193	39.0689
2015-06-25	28.5	73.695	39.1068	28	73.9547	38.1657	28.4269	72.7192	38.7684	28.309	73.4563	38.6803
2015-06-26	28.935	73.63	39.967	28.5453	74.4547	39.3489	28.9269	72.1461	39.5653	28.8024	73.4103	39.6271
2015-06-27	28.5	74.695	39.3204	27.0453	79	37.3523	28.4269	73.7192	38.9658	27.9907	75.8047	38.5462
2015-06-28	27	81.5	37.8684	28	75.4547	38.5587	26.5	81.4269	36.8557	27.1667	79.4606	37.7609
2015-06-29	28	77.565	38.9829	27.5	77.5	37.9686	27.9269	76.1461	38.5509	27.809	77.0704	38.5008
2015-06-30	27.935	78.63	39.0693	28	74.4094	38.2452	27.5	77.7192	38.0123	27.8117	76.9195	38.4422
2015-07-01	28.5	76.195	39.7144	27.5453	75.0453	37.5778	28.4269	75.1461	39.2659	28.1574	75.4621	38.8527
2015-07-02	27.565	77.435	38.0856	27	79.5	37.37	27.4269	76.0731	37.5452	27.3306	77.6694	37.6669
2015-07-03	27	82.5	38.0716	27.5453	80.5	38.6534	26.5	83.0731	37.182	27.0151	82.0244	37.969
2015-07-04	27.065	83.565	38.41	28.0453	75.4547	38.6486	26.5	84.0731	37.3832	27.2034	81.0309	38.1473
2015-07-05	28	79.13	39.304	28.0453	76.4547	38.8489	27.4269	77.6461	37.8526	27.8241	77.7436	38.6685
2015-07-06	28	79.565	39.3941	29.0453	72.5	39.8489	27.8539	78.6461	38.9104	28.2997	76.9037	39.3845
2015-07-07	28	77.065	38.8815	29.5453	73	40.963	27.5	76.5	37.772	28.3484	75.5217	39.2055
2015-07-08	29	75.76	40.5535	29.5453	73.4094	41.1629	28.9269	74.2192	40.0711	29.1574	74.4629	40.5958
2015-07-09	29	76.63	40.7361	26	75.5	34.6856	28.9269	74.7192	40.1889	27.9756	75.6164	38.5369
2015-07-10	26.5	79.565	36.4936	29.0453	73.9547	40.2561	25.9269	78.7192	35.2208	27.1574	77.413	37.3235
2015-07-11	28.5	77.5	39.9847	28	78.9094	39.2582	28	76.9269	38.8536	28.1667	77.7788	39.3655
2015-07-12	28.5	79.5	40.4069	28	75.9547	38.6583	28.5	78.6461	40.2256	28.3333	78.0336	39.7636
2015-07-13	28	78.565	39.1874	29.0453	73.4547	40.1534	27.9269	77.1461	38.7514	28.3241	76.3886	39.3641
2015-07-14	29	75.63	40.512	28	73.4547	38.0687	28.4269	74.5731	39.1364	28.4756	74.5526	39.239
2015-07-15	28.5	74.195	39.2067	27	79.5	37.37	28.4269	73.5731	38.9372	27.9756	75.756	38.5046
2015-07-16	27.435	82	38.7621	28	75.9547	38.6583	26.5	82	36.9686	27.3117	79.9849	38.1297
2015-07-17	27.5	79.13	38.2939	28	75	38.37	27.5	77.6461	37.9976	27.6667	77.2587	38.2205
2015-07-18	28.5	76.195	39.7144	28	74.5	38.272	28	75.2192	38.4281	28.1667	75.3047	38.8048
2015-07-19	28.065	75.565	38.7115	27.5453	76	37.7632	28	73.5731	38.0917	27.8701	75.046	38.1888
2015-07-20	27.5	77.195	37.9087	27	75.0453	36.5153	27.4269	75.2192	37.3801	27.309	75.8198	37.268
2015-07-21	27	76.13	36.7197	27.5453	70.9547	36.7148	26.9269	73.7922	36.1421	27.1574	73.6256	36.5255
2015-07-22	27.5	74.13	37.2322	28.0453	69.5	37.3149	26.9269	71.6461	35.6629	27.4907	71.7587	36.7366
2015-07-23	27.5	74.63	37.4102	27.5	69.3642	36.242	27	72.0731	35.8777	27.3333	72.0224	36.51
2015-07-24	28	72.63	37.9102	27	70.9094	35.6694	27.4269	70.5731	36.4199	27.4756	71.3708	36.6665
2015-07-25	27.435	73.695	37.0234	27.5453	70.5	36.6314	26.9269	70.7192	35.4981	27.3024	71.6381	36.3843
2015-07-26	27	74.26	36.3694	27	69.9094	35.4926	26.9269	71.7192	35.6887	26.9756	71.9629	35.8502
2015-07-27	27.435	72.695	36.8365	27	69.4547	35.3177	26.9269	70.7192	35.4981	27.1206	70.9563	35.8841
2015-07-28	27	72.63	35.9904	27.5453	69.5453	36.3679	26.9269	69.7192	35.2478	27.1574	70.6315	35.8687
2015-07-29	27	72.63	35.9904	27	70.4547	35.5888	26.9269	70.2922	35.4227	26.9756	71.1256	35.6673
2015-07-30	27.435	72.565	36.8007	27.5	73.0453	37.0153	26.9269	71.6461	35.6629	27.2873	72.4188	36.493
2015-07-31	27.5	75.065	37.4936	28	71.9094	37.7725	26.9269	74.2922	36.2342	27.4756	73.7556	37.1668
2015-08-01	28	74.065	38.1872	28	72	37.7898	27.5	72.7192	36.9547	27.8333	72.9281	37.6439
2015-08-02	28.435	73.695	38.977	27.5453	73.4094	37.1629	27.9269	71.3653	37.4475	27.9691	72.8232	37.8625
2015-08-03	28	74.63	38.3104	27.0453	75.4547	36.6796	27.4269	73.6461	37.0002	27.4907	74.5769	37.3301
2015-08-04	26.5	78.13	36.1376	28.0453	73.5	38.166	26.4269	77.1461	35.8135	26.9907	76.2587	36.7057
2015-08-05	28.435	74.565	39.1509	28.5	70.4094	38.3678	28	73.5731	38.0917	28.3117	72.8492	38.5368
2015-08-06	28.5	71.695	38.6284	28.5453	70.4094	38.4477	28.4269	70.3653	38.2307	28.4907	70.8232	38.4356
2015-08-07	28.5	71.195	38.5316	28.0453	72.4547	37.9647	28.4269	70.1461	38.1754	28.3241	71.2653	38.2239
2015-08-08	28	73.63	38.1028	27	74	36.3208	27.5	73.6461	37.1422	27.5	73.7587	37.1886
2015-08-09	27.5	74.63	37.4102	26.5	77	35.9135	26.9269	74.2922	36.2342	26.9756	75.3074	36.5193
2015-08-10	27	77.63	37.0062	28	70.4094	37.3881	26.5	77.5731	36.0205	27.1667	75.2042	36.8049
2015-08-11	28.935	70.195	39.1817	28	74.5	38.272	28.5	68.6461	37.9547	28.4783	71.1137	38.4694
2015-08-12	28.935	75.565	40.3793	28.0453	76.4094	38.8399	27.0731	79.8539	37.67	28.0178	77.2761	38.9631
2015-08-13	28	77.63	38.9962	27	76.5	36.7898	27.4269	79.2192	38.1799	27.4756	77.7831	37.9886
2015-08-14	27.5	77.63	37.9944	27.5	72.9094	36.9898	27	77.5731	36.9952	27.3333	76.0375	37.3265
2015-08-15	28.5	73.695	39.1068	27.5	72	36.8208	27.9269	72.6461	37.7706	27.9756	72.7804	37.8994
2015-08-16	28	72.695	37.9228	27.5	73	37.0068	27.4269	73.1461	36.9066	27.6423	72.947	37.2787
2015-08-17	28	73.63	38.1028	28.5453	71.4547	38.6488	27.9269	73.5731	37.9486	28.1574	72.8859	38.2334
2015-08-18	28.5	73.63	39.0937	27.5453	75.9094	37.746	27.9269	71.7192	37.5944	27.9907	73.7529	38.1447
2015-08-19	27.5	79.065	38.2807	27.5453	71.9094	36.891	26.9269	79.6461	37.2684	27.3241	76.8735	37.48
2015-08-20	28	74.13	38.1999	27.5	72.5658	36.9259	27.5	72.0731	36.8343	27.6667	72.923	37.32
2015-08-21	28	73.5475	38.086	27.4671	72.5329	36.8564	27.5	71.9183	36.8059	27.6557	72.6662	37.2494
2015-08-22	27.7263	73.8212	37.6975	27.5	75.5329	37.5839	26.7908	73.6275	35.7984	27.339	74.3272	37.0266
2015-08-23	27.5	77.2737	37.9237	28.4671	70.0658	38.2383	27	75.7092	36.6401	27.6557	74.3496	37.6007
2015-08-24	29.2263	70.8212	39.8388	27.4671	73.5329	37.0493	28.2908	70.4183	37.9623	28.3281	71.5908	38.2835
2015-08-25	27	75.7737	36.652	27.9671	72.5	37.8212	26.7908	73.9183	35.9048	27.2526	74.064	36.7927
2015-08-26	28	73.2737	38.0336	27.9671	73	37.9169	27.5	72.9183	36.9918	27.8224	73.064	37.6475
2015-08-27	28.7263	73	39.4154	28.5	70	38.2898	27.7908	71.7092	37.3293	28.339	71.5697	38.3448
2015-08-28	29.2263	69.5475	39.6299	28	70.5	37.4135	28.2908	70.5	37.9787	28.5057	70.1825	38.3407
2015-08-29	28.7263	71.0475	38.8908	28	68.5988	37.0636	27.7908	70.4183	37.0346	28.1724	70.0215	37.663
2015-08-30	28.7263	68.8212	38.5063	28.4671	69.0988	38.0554	27.7908	68.9183	36.7231	28.3281	68.9461	37.7616
2015-08-31	29	68.8212	38.9006	28	69.5329	37.2346	28.2908	69.7092	37.8293	28.4303	69.3544	37.9881
2015-09-01	28.5	69.0475	38.1089	28.4671	70	38.226	28	69.2092	37.1752	28.3224	69.4189	37.8367
2015-09-02	28.7263	69.8212	38.6546	28.5	68.5658	37.9321	27.7908	70.4183	37.0346	28.339	69.6018	37.8738
2015-09-03	29	67.8212	38.7102	28.9671	69.5	39.0194	28.5	68.9183	38.0313	28.8224	68.7465	38.587
2015-09-04	28.5	70.0475	38.2982	28.9671	68.5329	38.8335	27.7908	71.2092	37.1812	28.4193	69.9299	38.1043
2015-09-05	29	69.0475	38.9452	28	71.5	37.695	28.7908	69.5	38.7083	28.5969	70.0158	38.4495
2015-09-06	28.5	73	38.9686	29	68.5988	38.9107	27.7092	73.0817	37.4288	28.4031	71.5601	38.436
2015-09-07	29	69.095	39.0931	28.9671	67.5329	38.6374	28.2908	71.4183	38.1919	28.7526	69.3487	38.6408
2015-09-08	29	68.2737	38.8418	28.9671	69.5329	39.0257	28.2908	68.7092	37.5886	28.7526	68.8386	38.4853
2015-09-09	29	70.0475	39.2806	28.4671	68.5658	37.8685	28.2908	70.6275	38.041	28.586	69.7469	38.3967
2015-09-10	28.7263	70.095	38.7073	28.5	73.5	39.0677	27.2908	70.8367	36.1554	28.1724	71.4772	37.9768
2015-09-11	28.2263	77.2737	39.3778	29	67.6646	38.733	27.0817	78.2092	37.324	28.1026	74.3825	38.4782
2015-09-12	29	69.095	39.0931	28	71.5329	37.7012	28.2908	71.0458	38.1205	28.4303	70.5579	38.3049
2015-09-13	28.5	72.0475	38.7806	29	69.0329	38.9874	27.7908	73.4183	37.6522	28.4303	71.4996	38.4734
2015-09-14	29	70.2737	39.3254	29.4671	68.0658	39.7199	28.5	70.2092	38.3297	28.989	69.5162	39.125
2015-09-15	29	70.5475	39.3786	30	66.5658	40.383	28.2908	71.1275	38.1361	29.0969	69.4136	39.2993
2015-09-16	30.2263	68.5475	41.3327	29.9671	66.5329	40.3115	29.2908	67.8367	39.2719	29.8281	67.639	40.3054
2015-09-17	30.2263	68.5475	41.3327	28.9671	69.0658	38.9356	29.2908	66.4183	38.9623	29.4947	68.0106	39.7435
2015-09-18	29	68.3212	38.8051	29.4671	65.5988	39.0615	28.2908	70.6275	38.041	28.9193	68.1825	38.6359
2015-09-19	29.5	66.8212	39.4006	29	67.5658	38.7075	28.5	68.2092	37.8596	29	67.5321	38.6559
2015-09-20	29.7263	67.3212	40.0862	28.5	70.0658	38.3024	28.5	69.5	38.195	28.9088	68.9624	38.8612
2015-09-21	29.2263	71.0475	39.8834	29	68.0329	38.7961	28	72.5	37.8852	28.7421	70.5268	38.8549
2015-09-22	29	68.5475	38.8495	28.9671	69.0658	38.9356	28.7908	68.9183	38.5964	28.9193	68.8439	38.7938
2015-09-23	29	69.8212	39.2355	28.4671	74	39.102	28.2908	71.1275	38.1361	28.586	71.6496	38.8245
2015-09-24	29	75.2737	40.4373	28.5	74	39.1674	28	76.5	38.7676	28.5	75.2579	39.4574
2015-09-25	29	75.0475	40.3897	29.4671	70.0658	40.1214	27.7908	77.1275	38.4748	28.7526	74.0803	39.6619
2015-09-26	29.5	70.5475	40.3772	28.9671	71	39.4036	28.7908	72.4183	39.3751	29.086	71.3219	39.7186
2015-09-27	29	72.7737	39.9236	29.9671	69.0988	40.9301	28	73.2092	38.0214	28.989	71.6939	39.625
2015-09-28	29.5	70.3212	40.3306	28.9671	72.0329	39.6149	29.2908	71.1275	40.0751	29.2526	71.1606	40.0069
2015-09-29	29	72.5475	39.8772	28.9671	70.5658	39.3178	28.7908	72.7092	39.4333	28.9193	71.9408	39.5428
2015-09-30	29	70.8212	39.3858	29	69.0658	39.0002	28.5	71.1275	38.547	28.8333	70.3382	38.9777
2015-10-01	29.7263	69.8212	40.6856	29	68.5658	38.8978	28.5	70.4183	38.3698	29.0754	69.6018	39.3177
2015-10-02	29.5	69.0475	39.9317	28.5	71.0329	38.4874	28.7908	68.9183	38.5964	28.9303	69.6662	39.0052
2015-10-03	29.2263	72.0475	40.0843	29	73.0329	39.9764	28	72.9183	37.9656	28.7421	72.6662	39.3421
2015-10-04	28.5	77.5	39.9847	29.4671	70.5329	40.3091	27.5	78.2092	38.1094	28.489	75.414	39.4677
2015-10-05	29.7263	73.0475	41.457	28	75.0329	38.383	28.7908	73.7092	39.6933	28.839	73.9299	39.8444
2015-10-06	27.5	78.7737	38.222	28.9671	71.4012	39.4836	27	80.1275	37.5363	27.8224	76.7675	38.414
2015-10-07	29	73.7737	40.1274	29	73.5329	40.0783	28.5	73.2092	39.0101	28.8333	73.5053	39.7386
2015-10-08	29.5	73.3212	41.0502	28.5	75.0329	39.375	28.7908	74.6275	39.8794	28.9303	74.3272	40.1015
2015-10-09	28.7263	76.2737	40.1881	28.5	74.5	39.2676	27.7908	77.7092	38.5924	28.339	76.161	39.3494
2015-10-10	28	77.5475	38.9786	29.4671	71.5658	40.5186	27.2908	77.9183	37.6364	28.2526	75.6772	39.0445
2015-10-11	29.2263	73.595	40.5032	30	69.0988	40.9899	28.2908	75.1275	39.0165	29.1724	72.6071	40.1699
2015-10-12	30.2263	71.0475	41.957	30.4671	69.0329	41.9246	29.2908	71.2092	40.0924	29.9947	70.4299	41.3246
2015-10-13	30	71.5475	41.5986	27.9671	73.0329	37.9231	29.5	71.1275	40.4962	29.1557	71.9026	40.006
2015-10-14	27.5	77.2737	37.9237	29	74.5	40.277	26	78.2092	35.2671	27.5	76.661	37.8226
2015-10-15	29	75.5475	40.4457	29.4671	75.0658	41.3531	28.5	76.7092	39.8203	28.989	75.7742	40.5397
2015-10-16	30.2263	75.5475	43.0437	29	74.5658	40.2907	29	77.4183	40.9967	29.4088	75.8439	41.4437
2015-10-17	29.7263	76.5475	42.1628	28.5	77.4342	39.971	28	78.9183	39.2604	28.7421	77.6333	40.4647
2015-10-18	28.5	79.5	40.4069	29.4671	74.5658	41.2468	27.7908	81.5	39.3723	28.586	78.5219	40.342
2015-10-19	29.7263	76.5475	42.1628	29.4671	75.0658	41.3531	28.2908	78.4183	39.7495	29.1614	76.6772	41.0885
2015-10-20	28.7263	78.7737	40.7167	27.5	79.8354	38.4367	27.7908	79.5	38.9571	28.0057	79.3697	39.3702
2015-10-21	27.5	79.2737	38.3225	29.4671	75.5658	41.46	26.5	80.7092	36.7153	27.8224	78.5162	38.8326
2015-10-22	29	78.7737	41.2889	30.4671	73.0329	42.8863	28.2908	79.7092	40.0211	29.2526	77.1719	41.3988
2015-10-23	30	74.5475	42.348	30.4671	71	42.3462	29.2908	75.9183	41.1712	29.9193	73.8219	41.9551
2015-10-24	30	72.3212	41.7116	28.5	75.5	39.4697	29.2908	73.6275	40.6281	29.2636	73.8162	40.6031
2015-10-25	29.2263	79	41.8081	29.9671	73.0658	41.86	27.7908	79	38.8547	28.9947	77.0219	40.8409
2015-10-26	30	74.0475	42.2392	29	75.0329	40.3874	29.2908	74.9183	40.9592	29.4303	74.6662	41.1953
2015-10-27	29	74.5475	40.286	27.5	75.5329	37.5839	28.7908	76.1275	40.2319	28.4303	75.4026	39.3673
2015-10-28	28	77.7737	39.0252	28	76	38.6674	26.5	80.8367	36.7411	27.5	78.2035	38.1446
2015-10-29	28.5	77.2737	39.9373	28.5	77.9671	40.0825	27.5	78.4183	38.1513	28.1667	77.8864	39.3904
2015-10-30	29.2263	78.5475	41.7115	29.5	74.0329	41.2016	27.7908	80.9183	39.2495	28.839	77.8329	40.7209
2015-10-31	29.7263	77.0475	42.2727	28.9671	75.5	40.4178	28.2908	79.1275	39.8976	28.9947	77.225	40.8627
2015-11-01	28	79.7737	39.4373	28.4671	77.9671	40.0157	27.2908	81.8367	38.4648	27.9193	79.8592	39.3059
2015-11-02	28	81.2737	39.7523	29	76	40.5894	26.7908	84.0817	37.9755	27.9303	80.4518	39.4391
2015-11-03	29.2263	77.5475	41.493	29.9671	72.6317	41.7676	27.7908	82.5	39.5833	28.9947	77.5597	40.948
2015-11-04	29	77.0475	40.9163	28.5	76.5	39.777	28	80.4183	39.5725	28.5	77.9886	40.0886
2015-11-05	28.5	78.7737	40.2523	29.5	75.5329	41.521	27.5	81.6275	38.804	28.5	78.6447	40.1924
2015-11-06	29.7263	78.7737	42.818	27.9671	77.0329	38.8091	28.2908	81.2092	40.3409	28.6614	79.0053	40.656
2015-11-07	27	80.7737	37.722	29	76.5329	40.7086	26	84	36.37	27.3333	80.4356	38.2669
2015-11-08	28.5	79.7737	40.4652	28	82.4342	39.9998	27.7908	82.1275	39.503	28.0969	81.4451	39.9894
2015-11-09	28.2263	84.5	40.9188	29.5	76.5	41.7297	26.7908	87.7092	38.6271	28.1724	82.9031	40.4252
2015-11-10	29	80.2737	41.618	29.4671	75.5329	41.453	28	82.4183	39.9967	28.8224	79.4083	41.0226
2015-11-11	29	79.2737	41.398	29.5	75.5329	41.521	27.7908	82.4183	39.5649	28.7636	79.075	40.828
2015-11-12	29	79.2737	41.398	31	73	44.0035	28.2908	80.1275	40.1089	29.4303	77.4671	41.8368
2015-11-13	30	76.5475	42.7892	30.4671	73.0658	42.9005	29.2908	78.4183	41.8211	29.9193	76.0106	42.5036
2015-11-14	30.2263	75.0475	42.9324	30.5	72.5	42.8384	29	76.4183	40.7222	29.9088	74.6553	42.1643
2015-11-15	30	76.7737	42.8403	30.5	72.5329	42.8456	29.2908	77.2092	41.4935	29.9303	75.5053	42.3931
2015-11-16	30.7263	76.0475	44.2246	30.5	69.5	42.0894	29.5	76.2908	41.6844	30.2421	73.9461	42.6661
2015-11-17	30.2263	75.0475	42.9324	31	69.5	43.1215	28.7908	75.9183	40.1886	30.0057	73.4886	42.0808
2015-11-18	30.7263	74.5475	43.8814	29.4671	73.0658	40.834	29.5	74.4183	41.2834	29.8978	74.0106	41.9996
2015-11-19	29	78.2737	41.1804	29.4671	75.5329	41.453	28	79.9183	39.4679	28.8224	77.9083	40.7005
2015-11-20	29.2263	80.2737	42.093	28.5	75.5658	39.4899	27.7908	82.4183	39.5649	28.5057	79.4193	40.3826
2015-11-21	28.7263	78.7737	40.7167	30	72.5988	41.8287	27.5	80.8367	38.6416	28.7421	77.4031	40.3957
2015-11-22	29.5	75.8212	41.5312	29.4671	75.0658	41.3531	29	77.6275	41.0419	29.3224	76.1715	41.3087
2015-11-23	28.5	79.7737	40.4652	30.9671	72.0658	43.7246	28.2908	80.4183	40.1712	29.2526	77.4193	41.4537
2015-11-24	30	75.595	42.5755	29.9671	73.5658	41.9669	29.5	76.9183	41.8209	29.8224	75.3597	42.1211
2015-11-25	29	77.3212	40.9738	29.5	74.5329	41.3075	28.2908	80.9183	40.278	28.9303	77.5908	40.8531
2015-11-26	29	79.7737	41.5077	30.9671	73	43.934	28.2908	80.9183	40.278	29.4193	77.8974	41.9066
2015-11-27	30.7263	75.3212	44.0588	30.5	73.0329	42.955	29.7908	74.1275	41.76	30.339	74.1606	42.9246
2015-11-28	30	77.5475	42.9614	30.9671	71.0658	43.4005	29.2908	77.2092	41.4935	30.086	75.2742	42.6185
2015-11-29	30	76.5475	42.7892	31.4671	72.0658	44.6822	29.2908	75.9183	41.1712	30.2526	74.8439	42.8808
2015-11-30	30.7263	77.7737	44.6251	31	71.5329	43.5723	29.7908	76.1275	42.2568	30.5057	75.1447	43.4847
2015-12-01	30.7263	76.7737	44.3914	30.9671	69.5329	43.0605	29.7908	75.4183	42.1021	30.4947	73.9083	43.1846
2015-12-02	30	75.7737	42.618	29.4671	70.4342	40.2834	29.5	73.2092	40.9679	29.6557	73.139	41.2897
2015-12-03	29	76.9525	40.7896	29.5	60.5658	37.9383	28	73.5817	38.0936	28.8333	70.3667	38.9405
2015-12-04	28.7263	69.3212	38.559	29	62.0329	37.4266	27.2908	66.6733	35.2894	28.339	66.0092	37.0917
2015-12-05	28.7263	70.7737	38.8368	29.5	66.8683	39.4499	27.2908	68.1275	35.5881	28.5057	68.5899	37.9583
2015-12-06	29	70.8212	39.3858	28.9671	61.1317	37.1333	28	71	37.5068	28.6557	67.651	38.0086
2015-12-07	28.5	68.2737	37.8289	29.9671	54.5658	37.3669	27.5817	67.5	36.0279	28.6829	63.4465	37.0746
2015-12-08	28.2263	64.0475	36.4642	29.4671	61.5658	38.141	26.7908	62.6275	33.6017	28.1614	62.7469	36.069
2015-12-09	28	68.5475	37.0535	29.5	62.5988	38.4789	27.2908	69.4183	35.9024	28.2636	66.8549	37.1449
2015-12-10	28.7263	69.0475	38.5486	29.5329	62.5658	38.5302	27.7908	68.9183	36.7231	28.6833	66.8439	37.934
2015-12-11	28.5	68.095	37.9285	30.4671	64.0658	40.6288	28.2908	69.9642	37.8618	29.086	67.375	38.8064
2015-12-12	29	69.3212	39.1382	30.9671	61.5988	40.9482	29	70.6275	39.3957	29.6557	67.1825	39.8273
2015-12-13	29.7263	69.8212	40.6856	30.9671	64.5329	41.715	28.7908	69.755	38.7565	29.8281	68.0364	40.3857
2015-12-14	29	71.5475	39.5306	28.9012	56.1646	35.8672	28.7908	72.6275	39.4165	28.8974	66.7799	38.2714
2015-12-15	28	62.5475	35.7049	27	54.0329	32.2219	27.2908	59.2092	33.7726	27.4303	58.5965	33.8998	1
2015-12-16	27.2263	56.595	33.1242	27.4671	55.2304	33.2766	26.0817	57.0458	31.3105	26.925	56.2904	32.5704	1
2015-12-17	27	60.8212	33.6221	29	52.0329	35.0889	26.5817	59.5458	32.6423	27.5272	57.4667	33.7844	1
2015-12-18	28.7263	56.095	35.6488	29	48.1317	34.2452	28.2908	54.7092	34.5007	28.6724	52.9786	34.7982	1
2015-12-19	28.2263	57.595	35.0342	28.9342	54.0658	35.4369	27.5	55.0458	33.2825	28.2201	55.5689	34.5845	1
2015-12-20	28.2263	58.5475	35.22	29	59.0658	36.7473	27.5817	55.6275	33.5075	28.2693	57.7469	35.1582	1
2015-12-21	28.7263	63.3212	37.1866	28.4671	54.6975	34.7911	27.7908	63.9183	35.6249	28.3281	60.6457	35.8675	1
2015-12-22	28.7263	58.3212	36.0866	29.9671	54.0658	37.2801	27.2908	59.0458	33.7345	28.6614	57.1443	35.7004	1
2015-12-23	28.7263	59.095	36.296	29.9671	52.5329	36.8741	27.7908	61.255	35.0545	28.8281	57.6276	36.0749	1
2015-12-24	28.7263	58.5475	36.1231	29.4671	46.5988	34.6198	28	57.5458	34.6068	28.7311	54.2307	35.1166	1
2015-12-25	27.5	53.3212	32.9385	29	46.0988	33.7636	27.0817	51.755	31.8899	27.8606	50.3917	32.864	1
2015-12-26	27.5	53.3212	32.9385	29.4671	46.5329	34.6017	27	52.1275	31.8542	27.989	50.6606	33.1314	1
2015-12-27	28.2263	53.5475	34.1173	29.9671	50.0658	36.266	27	52	31.8082	28.3978	51.8711	34.0638	1
2015-12-28	28	57.3212	34.6221	30.4671	49.0329	36.908	27.7908	57.255	34.2227	28.7526	54.5364	35.2509	1
2015-12-29	28.7263	55.3212	35.4486	30.9671	56.5658	39.6468	27.5817	54.7092	33.345	29.0917	55.5321	36.1468	1
2015-12-30	29.7263	61.8212	38.7219	31.5	62.5329	42.2742	29	63.5	37.7748	30.0754	62.6181	39.5903	1
2015-12-31	31.2263	67	42.7927	31.4671	65.0329	42.8273	30.5	68.4183	41.804	31.0644	66.8171	42.4746	1
2016-01-01	30	71.2737	41.5417	30.4671	50.0658	37.1492	29.7908	71.4183	41.1455	30.086	64.2526	39.9455	1
2016-01-02	29.2263	54.8212	36.1488	29.4671	46.0658	34.5375	28.2908	53.8367	34.3268	28.9947	51.5746	35.0043	1
2016-01-03	27.5	51.5475	32.5537	29.5	46.5988	34.6712	27.5	48.9183	31.9949	28.1667	49.0215	33.0733	1
2016-01-04	28	52.3212	33.476	29.9671	49.0988	36.0462	27.7908	51.755	33.0557	28.586	51.0583	34.1926	1
2016-01-05	28.7263	56.8212	35.764	30	32.4012	32.0818	28.0817	54.5458	34.0989	28.936	47.9228	33.9816	1
2016-01-06	29.5	34.31	31.8285	30.9671	25.0329	31.6626	30	29.745	31.46	30.1557	29.696	31.6503	1
2016-01-07	30.7263	31	32.8421	30.9671	35.6317	34.3481	30.7908	23.2908	30.9864	30.8281	29.9742	32.7255	1
2016-01-08	29.7263	42.3212	34.0455	30.9671	56.6646	39.6704	28.5817	42.755	32.3561	29.7583	47.2469	35.3573	1
2016-01-09	29.5	60.8212	38.0227	31.4671	60.6646	41.6544	29.2908	65.255	38.6894	30.086	62.2469	39.4555	1
2016-01-10	30.5	64.3212	40.8333	31.4671	62.5329	42.2085	30	67.255	40.5071	30.6557	64.7031	41.183	1
2016-01-11	31.2263	65.8212	42.5498	31.9671	60.5658	42.6214	29.7908	67.9183	40.2758	30.9947	64.7685	41.8157	1
2016-01-12	31.2263	64.595	42.2978	31.5	63.5988	42.4967	30.2908	66.1275	40.8171	31.0057	64.7737	41.8705	1
2016-01-13	31.2263	67.5475	43.0159	31.9671	65.5329	43.96	30	69.8367	41.1851	31.0644	67.639	42.7203	1
2016-01-14	31.7263	68.5475	44.2727	31.9671	67.0658	44.4005	30.7908	69.9183	42.778	31.4947	68.5106	43.8171	1
2016-01-15	31.7263	69.0475	44.3832	31.9671	67.0988	44.4076	31	71.3367	43.5696	31.5644	69.161	44.1202
2016-01-16	31.5	68.0475	43.7392	31.9671	65.0329	43.8462	31	70.9183	43.4301	31.489	67.9996	43.6718		#REF!	31
2016-01-17	31.7263	67.0475	43.8367	31.4671	67.0988	43.367	30.7908	67.4183	42.085	31.3281	67.1882	43.0962
2016-01-18	31	69.8212	43.1389	30.5	62.5658	40.3088	30.2908	71.3367	42.0913	30.5969	67.9079	41.8463
2016-01-19	30	67.5475	40.5306	30.4671	68.5658	41.7305	28.7908	70.6275	38.9815	29.7526	68.9136	40.4142
2016-01-20	29	72.7737	39.9236	30.9671	66.0988	42.1343	28.5	74.1275	39.1935	29.489	71	40.4171
2016-01-21	30	69.3212	40.986	31.9671	62.5658	43.1276	29.7908	70.6275	40.922	30.586	67.5049	41.6785
2016-01-22	31.2263	66.2737	42.6423	31.5	61.0658	41.883
2016-01-23	31	63.0475	41.4773	31	58	40.1368
2016-01-24	30	61.3212	39.0601							42393
	TEMP1	HUMIDITY1	HUMIDEX1	TEMP2	HUMIDITY2	HUMIDEX2	TEMP3	HUMIDITY3	HUMIDEX3
	29.1744	72.3747	40.1523	29.3014	69.7329	39.7585	28.5669	72.2071	38.9136
	26.5	31	31.8285	26	25.0329	31.6626	25.9269	23.2908	30.9864
	32.5	84.5	45.4891	32.1358	82.4342	45.305	32.4269	87.7092	44.8492
				0.734473
		2.64181

## Sheet: Battery
Battery	Time	Voltage(Volts)	Comments	Serial Number		Battery	Time	Voltage(Volts)	Eveningcharge	MinCharge	Maxchargeprevious	Discharge	SEL		Battery	Time	Voltage(Volts)		DATE	DAY	Battery	Time	Voltage(Volts)	EveningVolt	MinVolt	MaxVoltprevious	DropVolt	SEL
1	2015-08-21 07:14:52	0		20010124		240	2015-08-24 14:54:52	14.55	#N/A	#N/A	#N/A	#N/A	0		268	2015-08-25 00:14:52	12.75		2015-08-24	42240	252	42240.8	13	13	12.7	14.6	0.3	1
2	2015-08-21 07:34:52	0				241	2015-08-24 15:14:52	14.6	#N/A	#N/A	#N/A	#N/A	0		269	2015-08-25 00:34:52	12.75		2015-08-25	42241	324	42241.8	13	13	12.75	14.6	0.25	1
3	2015-08-21 07:54:52	0				242	2015-08-24 15:34:52	14.6	#N/A	#N/A	#N/A	#N/A	0		270	2015-08-25 00:54:52	12.75		2015-08-26	42242	396	42242.8	13	13	12.65	14.6	0.35	1
4	2015-08-21 08:14:52	0				243	2015-08-24 15:54:52	14.55	#N/A	#N/A	#N/A	#N/A	0		271	2015-08-25 01:14:52	12.75		2015-08-27	42243	468	42243.8	13.3	13.3	12.7	14.6	0.6	1
5	2015-08-21 08:34:52	0				244	2015-08-24 16:14:52	14.6	#N/A	#N/A	#N/A	#N/A	0		272	2015-08-25 01:34:52	12.75		2015-08-28	42244	540	42244.8	13.05	13.05	12.7	14.6	0.35	1
6	2015-08-21 08:54:52	0				245	2015-08-24 16:34:52	14.55	#N/A	#N/A	#N/A	#N/A	0		273	2015-08-25 01:54:52	12.75		2015-08-29	42245	612	42245.8	13	13	12.7	14.6	0.3	1
7	2015-08-21 09:14:52	0				246	2015-08-24 16:54:52	14.55	#N/A	#N/A	#N/A	#N/A	0		274	2015-08-25 02:14:52	12.75		2015-08-30	42246	684	42246.8	13	13	12.7	14.6	0.3	1
8	2015-08-21 09:34:52	0				247	2015-08-24 17:14:52	14.6	#N/A	#N/A	#N/A	#N/A	0		275	2015-08-25 02:34:52	12.75		2015-08-31	42247	756	42247.8	13.15	13.15	12.85	14.6	0.3	1
9	2015-08-21 09:54:52	0				248	2015-08-24 17:34:52	14.55	#N/A	#N/A	#N/A	#N/A	0		276	2015-08-25 02:54:52	12.7		2015-09-01	42248	828	42248.8	13	13	12.65	14.6	0.35	1
10	2015-08-21 10:14:52	0				249	2015-08-24 17:54:52	13.85	#N/A	#N/A	#N/A	#N/A	0		277	2015-08-25 03:14:52	12.7		2015-09-02	42249	900	42249.8	13.2	13.2	12.85	14.6	0.35	1
11	2015-08-21 10:34:52	0				250	2015-08-24 18:14:52	13.5	#N/A	#N/A	#N/A	#N/A	0		278	2015-08-25 03:34:52	12.7		2015-09-03	42250	972	42250.8	13.15	13.15	12.85	14.6	0.3	1
12	2015-08-21 10:54:52	0				251	2015-08-24 18:34:52	13.05	#N/A	#N/A	#N/A	#N/A	0		279	2015-08-25 03:54:52	12.7		2015-09-04	42251	1044	42251.8	13.05	13.05	12.8	14.6	0.25	1
13	2015-08-21 11:14:52	0				252	2015-08-24 18:54:52	13	13	12.7	14.6	0.3	1		280	2015-08-25 04:14:52	12.7		2015-09-05	42252	1116	42252.8	13	13	12.75	14.6	0.25	1
14	2015-08-21 11:34:52	0				253	2015-08-24 19:14:52	13	#N/A	#N/A	#N/A	#N/A	0		281	2015-08-25 04:34:52	12.7		2015-09-06	42253	1188	42253.8	13	13	12.65	14.6	0.35	1
15	2015-08-21 11:54:52	0				254	2015-08-24 19:34:52	13	#N/A	#N/A	#N/A	#N/A	0		282	2015-08-25 04:54:52	12.7		2015-09-07	42254	1260	42254.8	13.05	13.05	12.75	14.6	0.3	1
16	2015-08-21 12:14:52	0				255	2015-08-24 19:54:52	12.85	#N/A	#N/A	#N/A	#N/A	0		283	2015-08-25 05:14:52	12.7		2015-09-08	42255	1332	42255.8	13.05	13.05	12.7	14.6	0.35	1
17	2015-08-21 12:34:52	0				256	2015-08-24 20:14:52	12.8	#N/A	#N/A	#N/A	#N/A	0		284	2015-08-25 05:34:52	12.7		2015-09-09	42256	1404	42256.8	13.2	13.2	12.75	14.6	0.45	1
18	2015-08-21 12:54:52	0				257	2015-08-24 20:34:52	12.8	#N/A	#N/A	#N/A	#N/A	0		285	2015-08-25 05:54:52	12.7		2015-09-10	42257	1476	42257.8	13.1	13.1	12.7	14.6	0.4	1
19	2015-08-21 13:14:52	0				258	2015-08-24 20:54:52	12.8	#N/A	#N/A	#N/A	#N/A	0		286	2015-08-25 06:14:52	12.8		2015-09-11	42258	1548	42258.8	13.1	13.1	12.75	14.25	0.35	1
20	2015-08-21 13:34:52	0				259	2015-08-24 21:14:52	12.8	#N/A	#N/A	#N/A	#N/A	0		287	2015-08-25 06:34:52	12.85		2015-09-12	42259	1620	42259.8	13.2	13.2	12.75	14.6	0.45	1
21	2015-08-21 13:54:52	0				260	2015-08-24 21:34:52	12.8	#N/A	#N/A	#N/A	#N/A	0		288	2015-08-25 06:54:52	12.95		2015-09-13	42260	1692	42260.8	13.1	13.1	12.75	14.55	0.35	1
22	2015-08-21 14:14:52	0				261	2015-08-24 21:54:52	12.8	#N/A	#N/A	#N/A	#N/A	0		289	2015-08-25 07:14:52	13.15		2015-09-14	42261	1764	42261.8	13	13	12.65	14.6	0.35	1
23	2015-08-21 14:34:52	0				262	2015-08-24 22:14:52	12.8	#N/A	#N/A	#N/A	#N/A	0		290	2015-08-25 07:34:52	13.2		2015-09-15	42262	1836	42262.8	13.05	13.05	12.6	14.5	0.45	1
24	2015-08-21 14:54:52	0				263	2015-08-24 22:34:52	12.8	#N/A	#N/A	#N/A	#N/A	0		291	2015-08-25 07:54:52	13.25		2015-09-16	42263	1908	42263.8	13.05	13.05	12.65	14.6	0.4	1
25	2015-08-21 15:14:52	0				264	2015-08-24 22:54:52	12.8	#N/A	#N/A	#N/A	#N/A	0		292	2015-08-25 08:14:52	13.3		2015-09-17	42264	1980	42264.8	13.05	13.05	12.75	14.4	0.3	1
26	2015-08-21 15:34:52	0				265	2015-08-24 23:14:52	12.75	#N/A	#N/A	#N/A	#N/A	0		293	2015-08-25 08:34:52	13.35		2015-09-18	42265	2052	42265.8	13.25	13.25	12.65	14.55	0.6	1
27	2015-08-21 15:54:52	0				266	2015-08-24 23:34:52	12.75	#N/A	#N/A	#N/A	#N/A	0		294	2015-08-25 08:54:52	13.35		2015-09-19	42266	2124	42266.8	13	13	12.7	14.55	0.3	1
28	2015-08-21 16:14:52	0				267	2015-08-24 23:54:52	12.75	#N/A	#N/A	#N/A	#N/A	0		295	2015-08-25 09:14:52	13.45		2015-09-20	42267	2196	42267.8	13	13	12.7	14.6	0.3	1
29	2015-08-21 16:34:52	0				268	2015-08-25 00:14:52	12.75	#N/A	#N/A	#N/A	#N/A	0		296	2015-08-25 09:34:52	13.45		2015-09-21	42268	2268	42268.8	13	13	12.7	14	0.3	1
30	2015-08-21 16:54:52	0				269	2015-08-25 00:34:52	12.75	#N/A	#N/A	#N/A	#N/A	0		297	2015-08-25 09:54:52	13.45		2015-09-22	42269	2340	42269.8	13.15	13.15	12.65	14.6	0.5	1
31	2015-08-21 17:14:52	0				270	2015-08-25 00:54:52	12.75	#N/A	#N/A	#N/A	#N/A	0		298	2015-08-25 10:14:52	13.35		2015-09-23	42270	2412	42270.8	13.1	13.1	12.7	13.7	0.4	1
32	2015-08-21 17:34:52	0				271	2015-08-25 01:14:52	12.75	#N/A	#N/A	#N/A	#N/A	0		299	2015-08-25 10:34:52	13.35		2015-09-24	42271	2484	42271.8	13.05	13.05	12.75	14.5	0.3	1
33	2015-08-21 17:54:52	0				272	2015-08-25 01:34:52	12.75	#N/A	#N/A	#N/A	#N/A	0		300	2015-08-25 10:54:52	13.45		2015-09-25	42272	2556	42272.8	13.1	13.1	12.8	14.6	0.3	1
34	2015-08-21 18:14:52	0				273	2015-08-25 01:54:52	12.75	#N/A	#N/A	#N/A	#N/A	0		301	2015-08-25 11:14:52	13.35		2015-09-26	42273	2628	42273.8	13.05	13.05	12.75	14.6	0.3	1
35	2015-08-21 18:34:52	0				274	2015-08-25 02:14:52	12.75	#N/A	#N/A	#N/A	#N/A	0		302	2015-08-25 11:34:52	13.45		2015-09-27	42274	2700	42274.8	13	13	12.8	14.65	0.2	1
36	2015-08-21 18:54:52	0				275	2015-08-25 02:34:52	12.75	#N/A	#N/A	#N/A	#N/A	0		303	2015-08-25 11:54:52	13.5		2015-09-28	42275	2772	42275.8	13.2	13.2	12.8	14.6	0.4	1
37	2015-08-21 19:14:52	0				276	2015-08-25 02:54:52	12.7	#N/A	#N/A	#N/A	#N/A	0		304	2015-08-25 12:14:52	13.6		2015-09-29	42276	2844	42276.8	13.15	13.15	12.9	14.6	0.25	1
38	2015-08-21 19:34:52	0				277	2015-08-25 03:14:52	12.7	#N/A	#N/A	#N/A	#N/A	0		305	2015-08-25 12:34:52	13.55		2015-09-30	42277	2916	42277.8	13.05	13.05	12.85	14.6	0.2	1
39	2015-08-21 19:54:52	0				278	2015-08-25 03:34:52	12.7	#N/A	#N/A	#N/A	#N/A	0		306	2015-08-25 12:54:52	13.75		2015-10-01	42278	2988	42278.8	13.2	13.2	12.8	14.6	0.4	1
40	2015-08-21 20:14:52	0				279	2015-08-25 03:54:52	12.7	#N/A	#N/A	#N/A	#N/A	0		307	2015-08-25 13:14:52	13.85		2015-10-02	42279	3060	42279.8	13.1	13.1	12.85	14.65	0.25	1
41	2015-08-21 20:34:52	0				280	2015-08-25 04:14:52	12.7	#N/A	#N/A	#N/A	#N/A	0		308	2015-08-25 13:34:52	13.75		2015-10-03	42280	3132	42280.8	13	13	12.7	14.6	0.3	1
42	2015-08-21 20:54:52	0				281	2015-08-25 04:34:52	12.7	#N/A	#N/A	#N/A	#N/A	0		309	2015-08-25 13:54:52	14.2		2015-10-04	42281	3204	42281.8	13.2	13.2	12.8	14.6	0.4	1
43	2015-08-21 21:14:52	0				282	2015-08-25 04:54:52	12.7	#N/A	#N/A	#N/A	#N/A	0		310	2015-08-25 14:14:52	13.8		2015-10-05	42282	3276	42282.8	13.15	13.15	12.9	14.6	0.25	1
44	2015-08-21 21:34:52	0				283	2015-08-25 05:14:52	12.7	#N/A	#N/A	#N/A	#N/A	0		311	2015-08-25 14:34:52	14.05		2015-10-06	42283	3348	42283.8	13	13	12.95	14.6	0.05	1
45	2015-08-21 21:54:52	0				284	2015-08-25 05:34:52	12.7	#N/A	#N/A	#N/A	#N/A	0		312	2015-08-25 14:54:52	14.45		2015-10-07	42284	3420	42284.8	13.15	13.15	12.85	14.6	0.3	1
46	2015-08-21 22:14:52	0				285	2015-08-25 05:54:52	12.7	#N/A	#N/A	#N/A	#N/A	0		313	2015-08-25 15:14:52	14.1		2015-10-08	42285	3492	42285.8	13.05	13.05	12.85	14.6	0.2	1
47	2015-08-21 22:34:52	0				286	2015-08-25 06:14:52	12.8	#N/A	#N/A	#N/A	#N/A	0		314	2015-08-25 15:34:52	14.5		2015-10-09	42286	3564	42286.8	12.95	12.95	12.7	14.6	0.25	1
48	2015-08-21 22:54:52	0				287	2015-08-25 06:34:52	12.85	#N/A	#N/A	#N/A	#N/A	0		315	2015-08-25 15:54:52	14.55		2015-10-10	42287	3636	42287.8	13	13	12.9	14.6	0.1	1
49	2015-08-21 23:14:52	0				288	2015-08-25 06:54:52	12.95	#N/A	#N/A	#N/A	#N/A	0		316	2015-08-25 16:14:52	14.6		2015-10-11	42288	3708	42288.8	13.1	13.1	12.85	14.6	0.25	1
50	2015-08-21 23:34:52	0				289	2015-08-25 07:14:52	13.15	#N/A	#N/A	#N/A	#N/A	0		317	2015-08-25 16:34:52	14.55		2015-10-12	42289	3780	42289.8	13	13	12.7	14.6	0.3	1
51	2015-08-21 23:54:52	0				290	2015-08-25 07:34:52	13.2	#N/A	#N/A	#N/A	#N/A	0		318	2015-08-25 16:54:52	14.55		2015-10-13	42290	3852	42290.8	13.15	13.15	12.85	14.6	0.3	1
52	2015-08-22 00:14:52	0				291	2015-08-25 07:54:52	13.25	#N/A	#N/A	#N/A	#N/A	0		319	2015-08-25 17:14:52	14.55		2015-10-14	42291	3924	42291.8	13	13	12.85	14.6	0.15	1
53	2015-08-22 00:34:52	0				292	2015-08-25 08:14:52	13.3	#N/A	#N/A	#N/A	#N/A	0		320	2015-08-25 17:34:52	14.1		2015-10-15	42292	3996	42292.8	13	13	12.75	14.6	0.25	1
54	2015-08-22 00:54:52	0				293	2015-08-25 08:34:52	13.35	#N/A	#N/A	#N/A	#N/A	0		321	2015-08-25 17:54:52	13.8		2015-10-16	42293	4068	42293.8	13.1	13.1	12.85	14.6	0.25	1
55	2015-08-22 01:14:52	0				294	2015-08-25 08:54:52	13.35	#N/A	#N/A	#N/A	#N/A	0		322	2015-08-25 18:14:52	13.5		2015-10-17	42294	4140	42294.8	13	13	12.8	14.6	0.2	1
56	2015-08-22 01:34:52	0				295	2015-08-25 09:14:52	13.45	#N/A	#N/A	#N/A	#N/A	0		323	2015-08-25 18:34:52	13.35		2015-10-18	42295	4212	42295.8	13.05	13.05	12.95	14.6	0.1	1
57	2015-08-22 01:54:52	0				296	2015-08-25 09:34:52	13.45	#N/A	#N/A	#N/A	#N/A	0		324	2015-08-25 18:54:52	13		2015-10-19	42296	4284	42296.8	13.1	13.1	12.8	14.6	0.3	1
58	2015-08-22 02:14:52	0				297	2015-08-25 09:54:52	13.45	#N/A	#N/A	#N/A	#N/A	0		325	2015-08-25 19:14:52	13		2015-10-20	42297	4356	42297.8	13.05	13.05	12.85	14.65	0.2	1
59	2015-08-22 02:34:52	0				298	2015-08-25 10:14:52	13.35	#N/A	#N/A	#N/A	#N/A	0		326	2015-08-25 19:34:52	13		2015-10-21	42298	4428	42298.8	13.05	13.05	12.85	14.6	0.2	1
60	2015-08-22 02:54:52	0				299	2015-08-25 10:34:52	13.35	#N/A	#N/A	#N/A	#N/A	0		327	2015-08-25 19:54:52	13		2015-10-22	42299	4500	42299.8	13.1	13.1	12.75	14.6	0.35	1
61	2015-08-22 03:14:52	0				300	2015-08-25 10:54:52	13.45	#N/A	#N/A	#N/A	#N/A	0		328	2015-08-25 20:14:52	12.95		2015-10-23	42300	4572	42300.8	13.2	13.2	12.9	14.6	0.3	1
62	2015-08-22 03:34:52	0				301	2015-08-25 11:14:52	13.35	#N/A	#N/A	#N/A	#N/A	0		329	2015-08-25 20:34:52	12.95		2015-10-24	42301	4644	42301.8	13	13	12.75	14.6	0.25	1
63	2015-08-22 03:54:52	0				302	2015-08-25 11:34:52	13.45	#N/A	#N/A	#N/A	#N/A	0		330	2015-08-25 20:54:52	12.95		2015-10-25	42302	4716	42302.8	13.05	13.05	12.85	14.6	0.2	1
64	2015-08-22 04:14:52	0				303	2015-08-25 11:54:52	13.5	#N/A	#N/A	#N/A	#N/A	0		331	2015-08-25 21:14:52	12.95		2015-10-26	42303	4788	42303.8	13.15	13.15	12.75	14.6	0.4	1
65	2015-08-22 04:34:52	0				304	2015-08-25 12:14:52	13.6	#N/A	#N/A	#N/A	#N/A	0		332	2015-08-25 21:34:52	12.95		2015-10-27	42304	4860	42304.8	13	13	12.7	14.65	0.3	1
66	2015-08-22 04:54:52	0				305	2015-08-25 12:34:52	13.55	#N/A	#N/A	#N/A	#N/A	0		333	2015-08-25 21:54:52	12.95		2015-10-28	42305	4932	42305.8	12.95	12.95	12.75	14.65	0.2	1
67	2015-08-22 05:14:52	0				306	2015-08-25 12:54:52	13.75	#N/A	#N/A	#N/A	#N/A	0		334	2015-08-25 22:14:52	12.9		2015-10-29	42306	5004	42306.8	12.95	12.95	12.65	14.6	0.3	1
68	2015-08-22 05:34:52	0				307	2015-08-25 13:14:52	13.85	#N/A	#N/A	#N/A	#N/A	0		335	2015-08-25 22:34:52	12.9		2015-10-30	42307	5076	42307.8	13	13	12.85	14.6	0.15	1
69	2015-08-22 05:54:52	0				308	2015-08-25 13:34:52	13.75	#N/A	#N/A	#N/A	#N/A	0		336	2015-08-25 22:54:52	12.9		2015-10-31	42308	5148	42308.8	12.95	12.95	12.6	14.7	0.35	1
70	2015-08-22 06:14:52	0				309	2015-08-25 13:54:52	14.2	#N/A	#N/A	#N/A	#N/A	0		337	2015-08-25 23:14:52	12.9		2015-11-01	42309	5220	42309.8	13	13	12.7	14.6	0.3	1
71	2015-08-22 06:34:52	0				310	2015-08-25 14:14:52	13.8	#N/A	#N/A	#N/A	#N/A	0		338	2015-08-25 23:34:52	12.9		2015-11-02	42310	5292	42310.8	13	13	12.8	14.6	0.2	1
72	2015-08-22 06:54:52	0				311	2015-08-25 14:34:52	14.05	#N/A	#N/A	#N/A	#N/A	0		339	2015-08-25 23:54:52	12.9		2015-11-03	42311	5364	42311.8	13	13	12.7	14.6	0.3	1
73	2015-08-22 07:14:52	0				312	2015-08-25 14:54:52	14.45	#N/A	#N/A	#N/A	#N/A	0						2015-11-04	42312	5436	42312.8	13.05	13.05	12.65	14.6	0.4	1
74	2015-08-22 07:34:52	0				313	2015-08-25 15:14:52	14.1	#N/A	#N/A	#N/A	#N/A	0						2015-11-05	42313	5508	42313.8	13	13	12.65	14.6	0.35	1
75	2015-08-22 07:54:52	0				314	2015-08-25 15:34:52	14.5	#N/A	#N/A	#N/A	#N/A	0						2015-11-06	42314	5580	42314.8	13.05	13.05	12.8	14.6	0.25	1
76	2015-08-22 08:14:52	0				315	2015-08-25 15:54:52	14.55	#N/A	#N/A	#N/A	#N/A	0						2015-11-07	42315	5652	42315.8	12.95	12.95	12.7	14.6	0.25	1
77	2015-08-22 08:34:52	0				316	2015-08-25 16:14:52	14.6	#N/A	#N/A	#N/A	#N/A	0						2015-11-08	42316	5724	42316.8	13	13	12.7	14.6	0.3	1
78	2015-08-22 08:54:52	0				317	2015-08-25 16:34:52	14.55	#N/A	#N/A	#N/A	#N/A	0						2015-11-09	42317	5796	42317.8	13.1	13.1	12.95	14.5	0.15	1
79	2015-08-22 09:14:52	0				318	2015-08-25 16:54:52	14.55	#N/A	#N/A	#N/A	#N/A	0						2015-11-10	42318	5868	42318.8	13.05	13.05	12.85	14.65	0.2	1
80	2015-08-22 09:34:52	0				319	2015-08-25 17:14:52	14.55	#N/A	#N/A	#N/A	#N/A	0						2015-11-11	42319	5940	42319.8	13	13	12.7	14.6	0.3	1
81	2015-08-22 09:54:52	0				320	2015-08-25 17:34:52	14.1	#N/A	#N/A	#N/A	#N/A	0						2015-11-12	42320	6012	42320.8	13.1	13.1	12.8	14.6	0.3	1
82	2015-08-22 10:14:52	0				321	2015-08-25 17:54:52	13.8	#N/A	#N/A	#N/A	#N/A	0						2015-11-13	42321	6084	42321.8	13	13	12.7	14.65	0.3	1
83	2015-08-22 10:34:52	0				322	2015-08-25 18:14:52	13.5	#N/A	#N/A	#N/A	#N/A	0						2015-11-14	42322	6156	42322.8	13	13	12.65	14.65	0.35	1
84	2015-08-22 10:54:52	0				323	2015-08-25 18:34:52	13.35	#N/A	#N/A	#N/A	#N/A	0						2015-11-15	42323	6228	42323.8	13.15	13.15	12.65	14.6	0.5	1
85	2015-08-22 11:14:52	0				324	2015-08-25 18:54:52	13	13	12.75	14.6	0.25	1						2015-11-16	42324	6300	42324.8	13	13	12.6	14.6	0.4	1
86	2015-08-22 11:34:52	0				325	2015-08-25 19:14:52	13	#N/A	#N/A	#N/A	#N/A	0						2015-11-17	42325	6372	42325.8	13.05	13.05	12.75	14.6	0.3	1
87	2015-08-22 11:54:52	0				326	2015-08-25 19:34:52	13	#N/A	#N/A	#N/A	#N/A	0						2015-11-18	42326	6444	42326.8	13	13	12.65	14.65	0.35	1
88	2015-08-22 12:14:52	0				327	2015-08-25 19:54:52	13	#N/A	#N/A	#N/A	#N/A	0						2015-11-19	42327	6516	42327.8	13	13	12.65	14.55	0.35	1
89	2015-08-22 12:34:52	0				328	2015-08-25 20:14:52	12.95	#N/A	#N/A	#N/A	#N/A	0						2015-11-20	42328	6588	42328.8	13.1	13.1	12.75	14.6	0.35	1
90	2015-08-22 12:54:52	0				329	2015-08-25 20:34:52	12.95	#N/A	#N/A	#N/A	#N/A	0						2015-11-21	42329	6660	42329.8	13	13	12.65	14.65	0.35	1
91	2015-08-22 13:14:52	0				330	2015-08-25 20:54:52	12.95	#N/A	#N/A	#N/A	#N/A	0						2015-11-22	42330	6732	42330.8	13.1	13.1	12.7	14.6	0.4	1
92	2015-08-22 13:34:52	0				331	2015-08-25 21:14:52	12.95	#N/A	#N/A	#N/A	#N/A	0						2015-11-23	42331	6804	42331.8	13	13	12.65	14.65	0.35	1
93	2015-08-22 13:54:52	0				332	2015-08-25 21:34:52	12.95	#N/A	#N/A	#N/A	#N/A	0						2015-11-24	42332	6876	42332.8	13.05	13.05	12.65	14.6	0.4	1
94	2015-08-22 14:14:52	0				333	2015-08-25 21:54:52	12.95	#N/A	#N/A	#N/A	#N/A	0						2015-11-25	42333	6948	42333.8	13.05	13.05	12.7	14.6	0.35	1
95	2015-08-22 14:34:52	0				334	2015-08-25 22:14:52	12.9	#N/A	#N/A	#N/A	#N/A	0						2015-11-26	42334	7020	42334.8	12.95	12.95	12.65	14.45	0.3	1
96	2015-08-22 14:54:52	0				335	2015-08-25 22:34:52	12.9	#N/A	#N/A	#N/A	#N/A	0						2015-11-27	42335	7092	42335.8	13.05	13.05	12.75	14.65	0.3	1
97	2015-08-22 15:14:52	0				336	2015-08-25 22:54:52	12.9	#N/A	#N/A	#N/A	#N/A	0						2015-11-28	42336	7164	42336.8	13	13	12.7	14.6	0.3	1
98	2015-08-22 15:34:52	0				337	2015-08-25 23:14:52	12.9	#N/A	#N/A	#N/A	#N/A	0						2015-11-29	42337	7236	42337.8	13	13	12.7	14.65	0.3	1
99	2015-08-22 15:54:52	0				338	2015-08-25 23:34:52	12.9	#N/A	#N/A	#N/A	#N/A	0						2015-11-30	42338	7308	42338.8	13	13	12.65	14.6	0.35	1
100	2015-08-22 16:14:52	0				339	2015-08-25 23:54:52	12.9	#N/A	#N/A	#N/A	#N/A	0						2015-12-01	42339	7380	42339.8	13	13	12.65	14.65	0.35	1
101	2015-08-22 16:34:52	0				340	2015-08-26 00:14:52	12.85	#N/A	#N/A	#N/A	#N/A	0						2015-12-02	42340	7452	42340.8	13.05	13.05	12.8	14.6	0.25	1
102	2015-08-22 16:54:52	0				341	2015-08-26 00:34:52	12.85	#N/A	#N/A	#N/A	#N/A	0						2015-12-03	42341	7524	42341.8	13.1	13.1	12.7	14.6	0.4	1
103	2015-08-22 17:14:52	0				342	2015-08-26 00:54:52	12.85	#N/A	#N/A	#N/A	#N/A	0						2015-12-04	42342	7596	42342.8	12.95	12.95	12.65	14.65	0.3	1
104	2015-08-22 17:34:52	0				343	2015-08-26 01:14:52	12.85	#N/A	#N/A	#N/A	#N/A	0						2015-12-05	42343	7668	42343.8	13	13	12.7	14.6	0.3	1
105	2015-08-22 17:54:52	0				344	2015-08-26 01:34:52	12.85	#N/A	#N/A	#N/A	#N/A	0						2015-12-06	42344	7740	42344.8	13.05	13.05	12.75	14.6	0.3	1
106	2015-08-22 18:14:52	0				345	2015-08-26 01:54:52	12.8	#N/A	#N/A	#N/A	#N/A	0						2015-12-07	42345	7812	42345.8	13.1	13.1	12.85	14.6	0.25	1
107	2015-08-22 18:34:52	0				346	2015-08-26 02:14:52	12.8	#N/A	#N/A	#N/A	#N/A	0						2015-12-08	42346	7884	42346.8	13.15	13.15	12.9	14.6	0.25	1
108	2015-08-22 18:54:52	0				347	2015-08-26 02:34:52	12.8	#N/A	#N/A	#N/A	#N/A	0						2015-12-09	42347	7956	42347.8	13.15	13.15	12.7	14.6	0.45	1
109	2015-08-22 19:14:52	0				348	2015-08-26 02:54:52	12.8	#N/A	#N/A	#N/A	#N/A	0						2015-12-10	42348	8028	42348.8	13	13	12.75	14.6	0.25	1
110	2015-08-22 19:34:52	0				349	2015-08-26 03:14:52	12.8	#N/A	#N/A	#N/A	#N/A	0						2015-12-11	42349	8100	42349.8	13	13	12.8	14.6	0.2	1
111	2015-08-22 19:54:52	0				350	2015-08-26 03:34:52	12.75	#N/A	#N/A	#N/A	#N/A	0						2015-12-12	42350	8172	42350.8	13	13	12.75	14.65	0.25	1
112	2015-08-22 20:14:52	0				351	2015-08-26 03:54:52	12.75	#N/A	#N/A	#N/A	#N/A	0						2015-12-13	42351	8244	42351.8	13.1	13.1	12.8	14.6	0.3	1
113	2015-08-22 20:34:52	0				352	2015-08-26 04:14:52	12.75	#N/A	#N/A	#N/A	#N/A	0						2015-12-14	42352	8316	42352.8	13	13	12.7	14.6	0.3	1
114	2015-08-22 20:54:52	0				353	2015-08-26 04:34:52	12.75	#N/A	#N/A	#N/A	#N/A	0						2015-12-15	42353	8388	42353.8	12.95	12.95	12.85	14.6	0.1	1
115	2015-08-22 21:14:52	0				354	2015-08-26 04:54:52	12.75	#N/A	#N/A	#N/A	#N/A	0						2015-12-16	42354	8460	42354.8	12.95	12.95	12.8	14.6	0.15	1
116	2015-08-22 21:34:52	0				355	2015-08-26 05:14:52	12.75	#N/A	#N/A	#N/A	#N/A	0						2015-12-17	42355	8532	42355.8	13.15	13.15	12.8	14.6	0.35	1
117	2015-08-22 21:54:52	0				356	2015-08-26 05:34:52	12.75	#N/A	#N/A	#N/A	#N/A	0						2015-12-18	42356	8604	42356.8	13.1	13.1	12.85	14.65	0.25	1
118	2015-08-22 22:14:52	0				357	2015-08-26 05:54:52	12.85	#N/A	#N/A	#N/A	#N/A	0						2015-12-19	42357	8676	42357.8	13	13	12.8	14.6	0.2	1
119	2015-08-22 22:34:52	0				358	2015-08-26 06:14:52	12.9	#N/A	#N/A	#N/A	#N/A	0						2015-12-20	42358	8748	42358.8	13.05	13.05	12.85	14.6	0.2	1
120	2015-08-22 22:54:52	0				359	2015-08-26 06:34:52	12.95	#N/A	#N/A	#N/A	#N/A	0						2015-12-21	42359	8820	42359.8	13	13	12.85	14.6	0.15	1
121	2015-08-22 23:14:52	0				360	2015-08-26 06:54:52	13	#N/A	#N/A	#N/A	#N/A	0						2015-12-22	42360	8892	42360.8	12.95	12.95	12.75	14.7	0.2	1
122	2015-08-22 23:34:52	0				361	2015-08-26 07:14:52	13.1	#N/A	#N/A	#N/A	#N/A	0						2015-12-23	42361	8964	42361.8	13	13	12.95	14.6	0.05	1
123	2015-08-22 23:54:52	0				362	2015-08-26 07:34:52	13.2	#N/A	#N/A	#N/A	#N/A	0						2015-12-24	42362	9036	42362.8	13.05	13.05	12.9	14.6	0.15	1
124	2015-08-23 00:14:52	0				363	2015-08-26 07:54:52	13.3	#N/A	#N/A	#N/A	#N/A	0						2015-12-25	42363	9108	42363.8	12.95	12.95	12.8	14.65	0.15	1
125	2015-08-23 00:34:52	0				364	2015-08-26 08:14:52	13.35	#N/A	#N/A	#N/A	#N/A	0						2015-12-26	42364	9180	42364.8	13.05	13.05	12.9	14.6	0.15	1
126	2015-08-23 00:54:52	0				365	2015-08-26 08:34:52	13.45	#N/A	#N/A	#N/A	#N/A	0						2015-12-27	42365	9252	42365.8	13.05	13.05	12.85	14.6	0.2	1
127	2015-08-23 01:14:52	0				366	2015-08-26 08:54:52	13.5	#N/A	#N/A	#N/A	#N/A	0						2015-12-28	42366	9324	42366.8	12.95	12.95	12.8	14.6	0.15	1
128	2015-08-23 01:34:52	0				367	2015-08-26 09:14:52	13.55	#N/A	#N/A	#N/A	#N/A	0						2015-12-29	42367	9396	42367.8	13	13	12.9	14.65	0.1	1
129	2015-08-23 01:54:52	0				368	2015-08-26 09:34:52	13.85	#N/A	#N/A	#N/A	#N/A	0						2015-12-30	42368	9468	42368.8	12.95	12.95	12.85	14.6	0.1	1
130	2015-08-23 02:14:52	0				369	2015-08-26 09:54:52	13.85	#N/A	#N/A	#N/A	#N/A	0						2015-12-31	42369	9540	42369.8	13	13	12.8	14.65	0.2	1
131	2015-08-23 02:34:52	0				370	2015-08-26 10:14:52	14.2	#N/A	#N/A	#N/A	#N/A	0						2016-01-01	42370	9612	42370.8	13	13	12.75	14.6	0.25	1
132	2015-08-23 02:54:52	0				371	2015-08-26 10:34:52	14.15	#N/A	#N/A	#N/A	#N/A	0						2016-01-02	42371	9684	42371.8	13	13	12.95	14.6	0.05	1
133	2015-08-23 03:14:52	0				372	2015-08-26 10:54:52	14.3	#N/A	#N/A	#N/A	#N/A	0						2016-01-03	42372	9756	42372.8	13.1	13.1	12.8	14.6	0.3	1
134	2015-08-23 03:34:52	0				373	2015-08-26 11:14:52	14.55	#N/A	#N/A	#N/A	#N/A	0						2016-01-04	42373	9828	42373.8	13.1	13.1	12.75	14.6	0.35	1
135	2015-08-23 03:54:52	0				374	2015-08-26 11:34:52	14.6	#N/A	#N/A	#N/A	#N/A	0						2016-01-05	42374	9900	42374.8	13.05	13.05	12.7	13.9	0.35	1
136	2015-08-23 04:14:52	0				375	2015-08-26 11:54:52	14.55	#N/A	#N/A	#N/A	#N/A	0						2016-01-06	42375	9972	42375.8	13	13	12.75	14.5	0.25	1
137	2015-08-23 04:34:52	0				376	2015-08-26 12:14:52	14.6	#N/A	#N/A	#N/A	#N/A	0						2016-01-07	42376	10044	42376.8	13.05	13.05	12.65	14.4	0.4	1
138	2015-08-23 04:54:52	0				377	2015-08-26 12:34:52	14.6	#N/A	#N/A	#N/A	#N/A	0						2016-01-08	42377	10116	42377.8	13	13	12.75	13.75	0.25	1
139	2015-08-23 05:14:52	0				378	2015-08-26 12:54:52	14.6	#N/A	#N/A	#N/A	#N/A	0						2016-01-09	42378	10188	42378.8	13.2	13.2	12.9	14.45	0.3	1
140	2015-08-23 05:34:52	0				379	2015-08-26 13:14:52	14.55	#N/A	#N/A	#N/A	#N/A	0						2016-01-10	42379	10260	42379.8	13.05	13.05	12.85	14.6	0.2	1
141	2015-08-23 05:54:52	0				380	2015-08-26 13:34:52	14.55	#N/A	#N/A	#N/A	#N/A	0						2016-01-11	42380	10332	42380.8	13	13	12.65	14.65	0.35	1
142	2015-08-23 06:14:52	0				381	2015-08-26 13:54:52	13.9	#N/A	#N/A	#N/A	#N/A	0						2016-01-12	42381	10404	42381.8	12.95	12.95	12.65	13.45	0.3	1
143	2015-08-23 06:34:52	0				382	2015-08-26 14:14:52	14.6	#N/A	#N/A	#N/A	#N/A	0						2016-01-13	42382	10476	42382.8	13.05	13.05	12.85	13.95	0.2	1
144	2015-08-23 06:54:52	0				383	2015-08-26 14:34:52	14.6	#N/A	#N/A	#N/A	#N/A	0						2016-01-14	42383	10548	42383.8	12.95	12.95	12.65	14.15	0.3	1
145	2015-08-23 07:14:52	0				384	2015-08-26 14:54:52	14.6	#N/A	#N/A	#N/A	#N/A	0						2016-01-15	42384	10620	42384.8	13.05	13.05	12.7	13.6	0.35	1
146	2015-08-23 07:34:52	0				385	2015-08-26 15:14:52	14.55	#N/A	#N/A	#N/A	#N/A	0						2016-01-16	42385	10692	42385.8	12.85	12.85	12.5	13.4	0.35	1
147	2015-08-23 07:54:52	0				386	2015-08-26 15:34:52	14.6	#N/A	#N/A	#N/A	#N/A	0						2016-01-17	42386	10764	42386.8	12.85	12.85	12.45	13.25	0.4	1
148	2015-08-23 08:14:52	0				387	2015-08-26 15:54:52	14.6	#N/A	#N/A	#N/A	#N/A	0						2016-01-18	42387	10836	42387.8	12.7	12.7	12.3	13.15	0.4	1
149	2015-08-23 08:34:52	0				388	2015-08-26 16:14:52	14.6	#N/A	#N/A	#N/A	#N/A	0						2016-01-19	42388	10908	42388.8	12.3	12.3	12.1	12.7	0.2	1
150	2015-08-23 08:54:52	0				389	2015-08-26 16:34:52	14.6	#N/A	#N/A	#N/A	#N/A	0						2016-01-20	42389	10980	42389.8	12.3	12.3	12.05	12.7	0.25	1
151	2015-08-23 09:14:52	0				390	2015-08-26 16:54:52	14.6	#N/A	#N/A	#N/A	#N/A	0						2016-01-21	42390	11052	42390.8	12.3	12.3	12.05	12.65	0.25	1
152	2015-08-23 09:34:52	0				391	2015-08-26 17:14:52	14.55	#N/A	#N/A	#N/A	#N/A	0
153	2015-08-23 09:54:52	0				392	2015-08-26 17:34:52	14.1	#N/A	#N/A	#N/A	#N/A	0
154	2015-08-23 10:14:52	0				393	2015-08-26 17:54:52	13.75	#N/A	#N/A	#N/A	#N/A	0
155	2015-08-23 10:34:52	0				394	2015-08-26 18:14:52	13.55	#N/A	#N/A	#N/A	#N/A	0
156	2015-08-23 10:54:52	0				395	2015-08-26 18:34:52	13.1	#N/A	#N/A	#N/A	#N/A	0
157	2015-08-23 11:14:52	0				396	2015-08-26 18:54:52	13	13	12.65	14.6	0.35	1
158	2015-08-23 11:34:52	0				397	2015-08-26 19:14:52	13	#N/A	#N/A	#N/A	#N/A	0
159	2015-08-23 11:54:52	0				398	2015-08-26 19:34:52	13	#N/A	#N/A	#N/A	#N/A	0
160	2015-08-23 12:14:52	0				399	2015-08-26 19:54:52	13	#N/A	#N/A	#N/A	#N/A	0
161	2015-08-23 12:34:52	0				400	2015-08-26 20:14:52	13	#N/A	#N/A	#N/A	#N/A	0
162	2015-08-23 12:54:52	0				401	2015-08-26 20:34:52	12.95	#N/A	#N/A	#N/A	#N/A	0
163	2015-08-23 13:14:52	0				402	2015-08-26 20:54:52	12.95	#N/A	#N/A	#N/A	#N/A	0
164	2015-08-23 13:34:52	0				403	2015-08-26 21:14:52	12.95	#N/A	#N/A	#N/A	#N/A	0
165	2015-08-23 13:54:52	0				404	2015-08-26 21:34:52	12.95	#N/A	#N/A	#N/A	#N/A	0
166	2015-08-23 14:14:52	0				405	2015-08-26 21:54:52	12.95	#N/A	#N/A	#N/A	#N/A	0
167	2015-08-23 14:34:52	0				406	2015-08-26 22:14:52	12.9	#N/A	#N/A	#N/A	#N/A	0
168	2015-08-23 14:54:52	0				407	2015-08-26 22:34:52	12.9	#N/A	#N/A	#N/A	#N/A	0
169	2015-08-23 15:14:52	0				408	2015-08-26 22:54:52	12.9	#N/A	#N/A	#N/A	#N/A	0
170	2015-08-23 15:34:52	0				409	2015-08-26 23:14:52	12.9	#N/A	#N/A	#N/A	#N/A	0
171	2015-08-23 15:54:52	0				410	2015-08-26 23:34:52	12.9	#N/A	#N/A	#N/A	#N/A	0
172	2015-08-23 16:14:52	0				411	2015-08-26 23:54:52	12.85	#N/A	#N/A	#N/A	#N/A	0
173	2015-08-23 16:34:52	0				412	2015-08-27 00:14:52	12.85	#N/A	#N/A	#N/A	#N/A	0
174	2015-08-23 16:54:52	0				413	2015-08-27 00:34:52	12.85	#N/A	#N/A	#N/A	#N/A	0
175	2015-08-23 17:14:52	0				414	2015-08-27 00:54:52	12.85	#N/A	#N/A	#N/A	#N/A	0
176	2015-08-23 17:34:52	0				415	2015-08-27 01:14:52	12.8	#N/A	#N/A	#N/A	#N/A	0
177	2015-08-23 17:54:52	0				416	2015-08-27 01:34:52	12.8	#N/A	#N/A	#N/A	#N/A	0
178	2015-08-23 18:14:52	0				417	2015-08-27 01:54:52	12.8	#N/A	#N/A	#N/A	#N/A	0
179	2015-08-23 18:34:52	0				418	2015-08-27 02:14:52	12.75	#N/A	#N/A	#N/A	#N/A	0
180	2015-08-23 18:54:52	0				419	2015-08-27 02:34:52	12.75	#N/A	#N/A	#N/A	#N/A	0
181	2015-08-23 19:14:52	0				420	2015-08-27 02:54:52	12.75	#N/A	#N/A	#N/A	#N/A	0
182	2015-08-23 19:34:52	0				421	2015-08-27 03:14:52	12.75	#N/A	#N/A	#N/A	#N/A	0
183	2015-08-23 19:54:52	0				422	2015-08-27 03:34:52	12.7	#N/A	#N/A	#N/A	#N/A	0
184	2015-08-23 20:14:52	0				423	2015-08-27 03:54:52	12.7	#N/A	#N/A	#N/A	#N/A	0
185	2015-08-23 20:34:52	0				424	2015-08-27 04:14:52	12.7	#N/A	#N/A	#N/A	#N/A	0
186	2015-08-23 20:54:52	0				425	2015-08-27 04:34:52	12.7	#N/A	#N/A	#N/A	#N/A	0
187	2015-08-23 21:14:52	0				426	2015-08-27 04:54:52	12.7	#N/A	#N/A	#N/A	#N/A	0
188	2015-08-23 21:34:52	0				427	2015-08-27 05:14:52	12.65	#N/A	#N/A	#N/A	#N/A	0
189	2015-08-23 21:54:52	0				428	2015-08-27 05:34:52	12.65	#N/A	#N/A	#N/A	#N/A	0
190	2015-08-23 22:14:52	0				429	2015-08-27 05:54:52	12.65	#N/A	#N/A	#N/A	#N/A	0
191	2015-08-23 22:34:52	0				430	2015-08-27 06:14:52	12.65	#N/A	#N/A	#N/A	#N/A	0
192	2015-08-23 22:54:52	0				431	2015-08-27 06:34:52	12.8	#N/A	#N/A	#N/A	#N/A	0
193	2015-08-23 23:14:52	0				432	2015-08-27 06:54:52	12.9	#N/A	#N/A	#N/A	#N/A	0
194	2015-08-23 23:34:52	0				433	2015-08-27 07:14:52	13	#N/A	#N/A	#N/A	#N/A	0
195	2015-08-23 23:54:52	0				434	2015-08-27 07:34:52	13.1	#N/A	#N/A	#N/A	#N/A	0
196	2015-08-24 00:14:52	0				435	2015-08-27 07:54:52	13.25	#N/A	#N/A	#N/A	#N/A	0
197	2015-08-24 00:34:52	0				436	2015-08-27 08:14:52	13.25	#N/A	#N/A	#N/A	#N/A	0
198	2015-08-24 00:54:52	0				437	2015-08-27 08:34:52	13.4	#N/A	#N/A	#N/A	#N/A	0
199	2015-08-24 01:14:52	0				438	2015-08-27 08:54:52	13.4	#N/A	#N/A	#N/A	#N/A	0
200	2015-08-24 01:34:52	0				439	2015-08-27 09:14:52	13.4	#N/A	#N/A	#N/A	#N/A	0
201	2015-08-24 01:54:52	0				440	2015-08-27 09:34:52	13.45	#N/A	#N/A	#N/A	#N/A	0
202	2015-08-24 02:14:52	0				441	2015-08-27 09:54:52	13.5	#N/A	#N/A	#N/A	#N/A	0
203	2015-08-24 02:34:52	0				442	2015-08-27 10:14:52	13.55	#N/A	#N/A	#N/A	#N/A	0
204	2015-08-24 02:54:52	0				443	2015-08-27 10:34:52	13.5	#N/A	#N/A	#N/A	#N/A	0
205	2015-08-24 03:14:52	0				444	2015-08-27 10:54:52	13.55	#N/A	#N/A	#N/A	#N/A	0
206	2015-08-24 03:34:52	0				445	2015-08-27 11:14:52	13.8	#N/A	#N/A	#N/A	#N/A	0
207	2015-08-24 03:54:52	0				446	2015-08-27 11:34:52	13.75	#N/A	#N/A	#N/A	#N/A	0
208	2015-08-24 04:14:52	0				447	2015-08-27 11:54:52	14.25	#N/A	#N/A	#N/A	#N/A	0
209	2015-08-24 04:34:52	0				448	2015-08-27 12:14:52	14.25	#N/A	#N/A	#N/A	#N/A	0
210	2015-08-24 04:54:52	0				449	2015-08-27 12:34:52	14.45	#N/A	#N/A	#N/A	#N/A	0
211	2015-08-24 05:14:52	0				450	2015-08-27 12:54:52	14.25	#N/A	#N/A	#N/A	#N/A	0
212	2015-08-24 05:34:52	0				451	2015-08-27 13:14:52	14.45	#N/A	#N/A	#N/A	#N/A	0
213	2015-08-24 05:54:52	0				452	2015-08-27 13:34:52	14.55	#N/A	#N/A	#N/A	#N/A	0
214	2015-08-24 06:14:52	0				453	2015-08-27 13:54:52	14.6	#N/A	#N/A	#N/A	#N/A	0
215	2015-08-24 06:34:52	0				454	2015-08-27 14:14:52	14.55	#N/A	#N/A	#N/A	#N/A	0
216	2015-08-24 06:54:52	0				455	2015-08-27 14:34:52	14.6	#N/A	#N/A	#N/A	#N/A	0
217	2015-08-24 07:14:52	0				456	2015-08-27 14:54:52	14.55	#N/A	#N/A	#N/A	#N/A	0
218	2015-08-24 07:34:52	0				457	2015-08-27 15:14:52	14.6	#N/A	#N/A	#N/A	#N/A	0
219	2015-08-24 07:54:52	0				458	2015-08-27 15:34:52	14.55	#N/A	#N/A	#N/A	#N/A	0
220	2015-08-24 08:14:52	0				459	2015-08-27 15:54:52	14.6	#N/A	#N/A	#N/A	#N/A	0
221	2015-08-24 08:34:52	0				460	2015-08-27 16:14:52	14.6	#N/A	#N/A	#N/A	#N/A	0
222	2015-08-24 08:54:52	0				461	2015-08-27 16:34:52	14.6	#N/A	#N/A	#N/A	#N/A	0
223	2015-08-24 09:14:52	0				462	2015-08-27 16:54:52	14.6	#N/A	#N/A	#N/A	#N/A	0
224	2015-08-24 09:34:52	0				463	2015-08-27 17:14:52	14.55	#N/A	#N/A	#N/A	#N/A	0
225	2015-08-24 09:54:52	0				464	2015-08-27 17:34:52	14	#N/A	#N/A	#N/A	#N/A	0
226	2015-08-24 10:14:52	0				465	2015-08-27 17:54:52	13.65	#N/A	#N/A	#N/A	#N/A	0
227	2015-08-24 10:34:52	0				466	2015-08-27 18:14:52	13.45	#N/A	#N/A	#N/A	#N/A	0
228	2015-08-24 10:54:52	0				467	2015-08-27 18:34:52	13.35	#N/A	#N/A	#N/A	#N/A	0
229	2015-08-24 11:14:52	0				468	2015-08-27 18:54:52	13.3	13.3	12.7	14.6	0.6	1
230	2015-08-24 11:34:52	0				469	2015-08-27 19:14:52	13.25	#N/A	#N/A	#N/A	#N/A	0
231	2015-08-24 11:54:52	0				470	2015-08-27 19:34:52	12.95	#N/A	#N/A	#N/A	#N/A	0
232	2015-08-24 12:14:52	0				471	2015-08-27 19:54:52	13	#N/A	#N/A	#N/A	#N/A	0
233	2015-08-24 12:34:52	0				472	2015-08-27 20:14:52	13	#N/A	#N/A	#N/A	#N/A	0
234	2015-08-24 12:54:52	0				473	2015-08-27 20:34:52	13	#N/A	#N/A	#N/A	#N/A	0
235	2015-08-24 13:14:52	0				474	2015-08-27 20:54:52	13	#N/A	#N/A	#N/A	#N/A	0
236	2015-08-24 13:34:52	0				475	2015-08-27 21:14:52	12.95	#N/A	#N/A	#N/A	#N/A	0
237	2015-08-24 13:54:52	0				476	2015-08-27 21:34:52	12.95	#N/A	#N/A	#N/A	#N/A	0
238	2015-08-24 14:14:52	0				477	2015-08-27 21:54:52	12.95	#N/A	#N/A	#N/A	#N/A	0
239	2015-08-24 14:34:52	0				478	2015-08-27 22:14:52	12.95	#N/A	#N/A	#N/A	#N/A	0
240	2015-08-24 14:54:52	14.55				479	2015-08-27 22:34:52	12.9	#N/A	#N/A	#N/A	#N/A	0
241	2015-08-24 15:14:52	14.6				480	2015-08-27 22:54:52	12.9	#N/A	#N/A	#N/A	#N/A	0
242	2015-08-24 15:34:52	14.6				481	2015-08-27 23:14:52	12.9	#N/A	#N/A	#N/A	#N/A	0
243	2015-08-24 15:54:52	14.55				482	2015-08-27 23:34:52	12.9	#N/A	#N/A	#N/A	#N/A	0
244	2015-08-24 16:14:52	14.6				483	2015-08-27 23:54:52	12.9	#N/A	#N/A	#N/A	#N/A	0
245	2015-08-24 16:34:52	14.55				484	2015-08-28 00:14:52	12.85	#N/A	#N/A	#N/A	#N/A	0
246	2015-08-24 16:54:52	14.55				485	2015-08-28 00:34:52	12.85	#N/A	#N/A	#N/A	#N/A	0
247	2015-08-24 17:14:52	14.6				486	2015-08-28 00:54:52	12.85	#N/A	#N/A	#N/A	#N/A	0
248	2015-08-24 17:34:52	14.55				487	2015-08-28 01:14:52	12.85	#N/A	#N/A	#N/A	#N/A	0
249	2015-08-24 17:54:52	13.85				488	2015-08-28 01:34:52	12.85	#N/A	#N/A	#N/A	#N/A	0
250	2015-08-24 18:14:52	13.5				489	2015-08-28 01:54:52	12.8	#N/A	#N/A	#N/A	#N/A	0
251	2015-08-24 18:34:52	13.05				490	2015-08-28 02:14:52	12.8	#N/A	#N/A	#N/A	#N/A	0
252	2015-08-24 18:54:52	13				491	2015-08-28 02:34:52	12.8	#N/A	#N/A	#N/A	#N/A	0
253	2015-08-24 19:14:52	13				492	2015-08-28 02:54:52	12.8	#N/A	#N/A	#N/A	#N/A	0
254	2015-08-24 19:34:52	13				493	2015-08-28 03:14:52	12.8	#N/A	#N/A	#N/A	#N/A	0
255	2015-08-24 19:54:52	12.85				494	2015-08-28 03:34:52	12.75	#N/A	#N/A	#N/A	#N/A	0
256	2015-08-24 20:14:52	12.8				495	2015-08-28 03:54:52	12.75	#N/A	#N/A	#N/A	#N/A	0
257	2015-08-24 20:34:52	12.8				496	2015-08-28 04:14:52	12.75	#N/A	#N/A	#N/A	#N/A	0
258	2015-08-24 20:54:52	12.8				497	2015-08-28 04:34:52	12.75	#N/A	#N/A	#N/A	#N/A	0
259	2015-08-24 21:14:52	12.8				498	2015-08-28 04:54:52	12.75	#N/A	#N/A	#N/A	#N/A	0
260	2015-08-24 21:34:52	12.8				499	2015-08-28 05:14:52	12.7	#N/A	#N/A	#N/A	#N/A	0
261	2015-08-24 21:54:52	12.8				500	2015-08-28 05:34:52	12.7	#N/A	#N/A	#N/A	#N/A	0
262	2015-08-24 22:14:52	12.8				501	2015-08-28 05:54:52	12.85	#N/A	#N/A	#N/A	#N/A	0
263	2015-08-24 22:34:52	12.8				502	2015-08-28 06:14:52	12.9	#N/A	#N/A	#N/A	#N/A	0
264	2015-08-24 22:54:52	12.8				503	2015-08-28 06:34:52	13	#N/A	#N/A	#N/A	#N/A	0
265	2015-08-24 23:14:52	12.75				504	2015-08-28 06:54:52	13.1	#N/A	#N/A	#N/A	#N/A	0
266	2015-08-24 23:34:52	12.75				505	2015-08-28 07:14:52	13.2	#N/A	#N/A	#N/A	#N/A	0
267	2015-08-24 23:54:52	12.75				506	2015-08-28 07:34:52	13.25	#N/A	#N/A	#N/A	#N/A	0
268	2015-08-25 00:14:52	12.75				507	2015-08-28 07:54:52	13.35	#N/A	#N/A	#N/A	#N/A	0
269	2015-08-25 00:34:52	12.75				508	2015-08-28 08:14:52	13.35	#N/A	#N/A	#N/A	#N/A	0
270	2015-08-25 00:54:52	12.75				509	2015-08-28 08:34:52	13.5	#N/A	#N/A	#N/A	#N/A	0
271	2015-08-25 01:14:52	12.75				510	2015-08-28 08:54:52	13.45	#N/A	#N/A	#N/A	#N/A	0
272	2015-08-25 01:34:52	12.75				511	2015-08-28 09:14:52	13.5	#N/A	#N/A	#N/A	#N/A	0
273	2015-08-25 01:54:52	12.75				512	2015-08-28 09:34:52	13.85	#N/A	#N/A	#N/A	#N/A	0
274	2015-08-25 02:14:52	12.75				513	2015-08-28 09:54:52	13.85	#N/A	#N/A	#N/A	#N/A	0
275	2015-08-25 02:34:52	12.75				514	2015-08-28 10:14:52	14.15	#N/A	#N/A	#N/A	#N/A	0
276	2015-08-25 02:54:52	12.7				515	2015-08-28 10:34:52	14.3	#N/A	#N/A	#N/A	#N/A	0
277	2015-08-25 03:14:52	12.7				516	2015-08-28 10:54:52	14.3	#N/A	#N/A	#N/A	#N/A	0
278	2015-08-25 03:34:52	12.7				517	2015-08-28 11:14:52	14.45	#N/A	#N/A	#N/A	#N/A	0
279	2015-08-25 03:54:52	12.7				518	2015-08-28 11:34:52	14.55	#N/A	#N/A	#N/A	#N/A	0
280	2015-08-25 04:14:52	12.7				519	2015-08-28 11:54:52	14.6	#N/A	#N/A	#N/A	#N/A	0
281	2015-08-25 04:34:52	12.7				520	2015-08-28 12:14:52	14.55	#N/A	#N/A	#N/A	#N/A	0
282	2015-08-25 04:54:52	12.7				521	2015-08-28 12:34:52	14.6	#N/A	#N/A	#N/A	#N/A	0
283	2015-08-25 05:14:52	12.7				522	2015-08-28 12:54:52	14.6	#N/A	#N/A	#N/A	#N/A	0
284	2015-08-25 05:34:52	12.7				523	2015-08-28 13:14:52	14.55	#N/A	#N/A	#N/A	#N/A	0
285	2015-08-25 05:54:52	12.7				524	2015-08-28 13:34:52	14.55	#N/A	#N/A	#N/A	#N/A	0
286	2015-08-25 06:14:52	12.8				525	2015-08-28 13:54:52	14.6	#N/A	#N/A	#N/A	#N/A	0
287	2015-08-25 06:34:52	12.85				526	2015-08-28 14:14:52	14.6	#N/A	#N/A	#N/A	#N/A	0
288	2015-08-25 06:54:52	12.95				527	2015-08-28 14:34:52	14.6	#N/A	#N/A	#N/A	#N/A	0
289	2015-08-25 07:14:52	13.15				528	2015-08-28 14:54:52	14.55	#N/A	#N/A	#N/A	#N/A	0
290	2015-08-25 07:34:52	13.2				529	2015-08-28 15:14:52	14.6	#N/A	#N/A	#N/A	#N/A	0
291	2015-08-25 07:54:52	13.25				530	2015-08-28 15:34:52	14.6	#N/A	#N/A	#N/A	#N/A	0
292	2015-08-25 08:14:52	13.3				531	2015-08-28 15:54:52	14.6	#N/A	#N/A	#N/A	#N/A	0
293	2015-08-25 08:34:52	13.35				532	2015-08-28 16:14:52	14.6	#N/A	#N/A	#N/A	#N/A	0
294	2015-08-25 08:54:52	13.35				533	2015-08-28 16:34:52	14.6	#N/A	#N/A	#N/A	#N/A	0
295	2015-08-25 09:14:52	13.45				534	2015-08-28 16:54:52	14.3	#N/A	#N/A	#N/A	#N/A	0
296	2015-08-25 09:34:52	13.45				535	2015-08-28 17:14:52	13.7	#N/A	#N/A	#N/A	#N/A	0
297	2015-08-25 09:54:52	13.45				536	2015-08-28 17:34:52	13.55	#N/A	#N/A	#N/A	#N/A	0
298	2015-08-25 10:14:52	13.35				537	2015-08-28 17:54:52	13.55	#N/A	#N/A	#N/A	#N/A	0
299	2015-08-25 10:34:52	13.35				538	2015-08-28 18:14:52	13.4	#N/A	#N/A	#N/A	#N/A	0
300	2015-08-25 10:54:52	13.45				539	2015-08-28 18:34:52	13.15	#N/A	#N/A	#N/A	#N/A	0
301	2015-08-25 11:14:52	13.35				540	2015-08-28 18:54:52	13.05	13.05	12.7	14.6	0.35	1
302	2015-08-25 11:34:52	13.45				541	2015-08-28 19:14:52	13.1	#N/A	#N/A	#N/A	#N/A	0
303	2015-08-25 11:54:52	13.5				542	2015-08-28 19:34:52	13.05	#N/A	#N/A	#N/A	#N/A	0
304	2015-08-25 12:14:52	13.6				543	2015-08-28 19:54:52	13	#N/A	#N/A	#N/A	#N/A	0
305	2015-08-25 12:34:52	13.55				544	2015-08-28 20:14:52	13	#N/A	#N/A	#N/A	#N/A	0
306	2015-08-25 12:54:52	13.75				545	2015-08-28 20:34:52	12.95	#N/A	#N/A	#N/A	#N/A	0
307	2015-08-25 13:14:52	13.85				546	2015-08-28 20:54:52	12.95	#N/A	#N/A	#N/A	#N/A	0
308	2015-08-25 13:34:52	13.75				547	2015-08-28 21:14:52	12.95	#N/A	#N/A	#N/A	#N/A	0
309	2015-08-25 13:54:52	14.2				548	2015-08-28 21:34:52	12.95	#N/A	#N/A	#N/A	#N/A	0
310	2015-08-25 14:14:52	13.8				549	2015-08-28 21:54:52	12.95	#N/A	#N/A	#N/A	#N/A	0
311	2015-08-25 14:34:52	14.05				550	2015-08-28 22:14:52	12.95	#N/A	#N/A	#N/A	#N/A	0
312	2015-08-25 14:54:52	14.45				551	2015-08-28 22:34:52	12.95	#N/A	#N/A	#N/A	#N/A	0
313	2015-08-25 15:14:52	14.1				552	2015-08-28 22:54:52	12.9	#N/A	#N/A	#N/A	#N/A	0
314	2015-08-25 15:34:52	14.5				553	2015-08-28 23:14:52	12.9	#N/A	#N/A	#N/A	#N/A	0
315	2015-08-25 15:54:52	14.55				554	2015-08-28 23:34:52	12.9	#N/A	#N/A	#N/A	#N/A	0
316	2015-08-25 16:14:52	14.6				555	2015-08-28 23:54:52	12.9	#N/A	#N/A	#N/A	#N/A	0
317	2015-08-25 16:34:52	14.55				556	2015-08-29 00:14:52	12.85	#N/A	#N/A	#N/A	#N/A	0
318	2015-08-25 16:54:52	14.55				557	2015-08-29 00:34:52	12.85	#N/A	#N/A	#N/A	#N/A	0
319	2015-08-25 17:14:52	14.55				558	2015-08-29 00:54:52	12.85	#N/A	#N/A	#N/A	#N/A	0
320	2015-08-25 17:34:52	14.1				559	2015-08-29 01:14:52	12.85	#N/A	#N/A	#N/A	#N/A	0
321	2015-08-25 17:54:52	13.8				560	2015-08-29 01:34:52	12.85	#N/A	#N/A	#N/A	#N/A	0
322	2015-08-25 18:14:52	13.5				561	2015-08-29 01:54:52	12.8	#N/A	#N/A	#N/A	#N/A	0
323	2015-08-25 18:34:52	13.35				562	2015-08-29 02:14:52	12.8	#N/A	#N/A	#N/A	#N/A	0
324	2015-08-25 18:54:52	13				563	2015-08-29 02:34:52	12.8	#N/A	#N/A	#N/A	#N/A	0
325	2015-08-25 19:14:52	13				564	2015-08-29 02:54:52	12.8	#N/A	#N/A	#N/A	#N/A	0
326	2015-08-25 19:34:52	13				565	2015-08-29 03:14:52	12.8	#N/A	#N/A	#N/A	#N/A	0
327	2015-08-25 19:54:52	13				566	2015-08-29 03:34:52	12.75	#N/A	#N/A	#N/A	#N/A	0
328	2015-08-25 20:14:52	12.95				567	2015-08-29 03:54:52	12.75	#N/A	#N/A	#N/A	#N/A	0
329	2015-08-25 20:34:52	12.95				568	2015-08-29 04:14:52	12.75	#N/A	#N/A	#N/A	#N/A	0
330	2015-08-25 20:54:52	12.95				569	2015-08-29 04:34:52	12.75	#N/A	#N/A	#N/A	#N/A	0
331	2015-08-25 21:14:52	12.95				570	2015-08-29 04:54:52	12.7	#N/A	#N/A	#N/A	#N/A	0
332	2015-08-25 21:34:52	12.95				571	2015-08-29 05:14:52	12.7	#N/A	#N/A	#N/A	#N/A	0
333	2015-08-25 21:54:52	12.95				572	2015-08-29 05:34:52	12.7	#N/A	#N/A	#N/A	#N/A	0
334	2015-08-25 22:14:52	12.9				573	2015-08-29 05:54:52	12.7	#N/A	#N/A	#N/A	#N/A	0
335	2015-08-25 22:34:52	12.9				574	2015-08-29 06:14:52	12.7	#N/A	#N/A	#N/A	#N/A	0
336	2015-08-25 22:54:52	12.9				575	2015-08-29 06:34:52	12.7	#N/A	#N/A	#N/A	#N/A	0
337	2015-08-25 23:14:52	12.9				576	2015-08-29 06:54:52	12.75	#N/A	#N/A	#N/A	#N/A	0
338	2015-08-25 23:34:52	12.9				577	2015-08-29 07:14:52	12.95	#N/A	#N/A	#N/A	#N/A	0
339	2015-08-25 23:54:52	12.9				578	2015-08-29 07:34:52	13.15	#N/A	#N/A	#N/A	#N/A	0
340	2015-08-26 00:14:52	12.85				579	2015-08-29 07:54:52	13.25	#N/A	#N/A	#N/A	#N/A	0
341	2015-08-26 00:34:52	12.85				580	2015-08-29 08:14:52	13.3	#N/A	#N/A	#N/A	#N/A	0
342	2015-08-26 00:54:52	12.85				581	2015-08-29 08:34:52	13.35	#N/A	#N/A	#N/A	#N/A	0
343	2015-08-26 01:14:52	12.85				582	2015-08-29 08:54:52	13.4	#N/A	#N/A	#N/A	#N/A	0
344	2015-08-26 01:34:52	12.85				583	2015-08-29 09:14:52	13.45	#N/A	#N/A	#N/A	#N/A	0
345	2015-08-26 01:54:52	12.8				584	2015-08-29 09:34:52	13.45	#N/A	#N/A	#N/A	#N/A	0
346	2015-08-26 02:14:52	12.8				585	2015-08-29 09:54:52	13.5	#N/A	#N/A	#N/A	#N/A	0
347	2015-08-26 02:34:52	12.8				586	2015-08-29 10:14:52	13.5	#N/A	#N/A	#N/A	#N/A	0
348	2015-08-26 02:54:52	12.8				587	2015-08-29 10:34:52	13.65	#N/A	#N/A	#N/A	#N/A	0
349	2015-08-26 03:14:52	12.8				588	2015-08-29 10:54:52	13.85	#N/A	#N/A	#N/A	#N/A	0
350	2015-08-26 03:34:52	12.75				589	2015-08-29 11:14:52	13.9	#N/A	#N/A	#N/A	#N/A	0
351	2015-08-26 03:54:52	12.75				590	2015-08-29 11:34:52	13.8	#N/A	#N/A	#N/A	#N/A	0
352	2015-08-26 04:14:52	12.75				591	2015-08-29 11:54:52	14.1	#N/A	#N/A	#N/A	#N/A	0
353	2015-08-26 04:34:52	12.75				592	2015-08-29 12:14:52	14.35	#N/A	#N/A	#N/A	#N/A	0
354	2015-08-26 04:54:52	12.75				593	2015-08-29 12:34:52	14.45	#N/A	#N/A	#N/A	#N/A	0
355	2015-08-26 05:14:52	12.75				594	2015-08-29 12:54:52	14.4	#N/A	#N/A	#N/A	#N/A	0
356	2015-08-26 05:34:52	12.75				595	2015-08-29 13:14:52	14.45	#N/A	#N/A	#N/A	#N/A	0
357	2015-08-26 05:54:52	12.85				596	2015-08-29 13:34:52	14.6	#N/A	#N/A	#N/A	#N/A	0
358	2015-08-26 06:14:52	12.9				597	2015-08-29 13:54:52	14.6	#N/A	#N/A	#N/A	#N/A	0
359	2015-08-26 06:34:52	12.95				598	2015-08-29 14:14:52	14.6	#N/A	#N/A	#N/A	#N/A	0
360	2015-08-26 06:54:52	13				599	2015-08-29 14:34:52	14.55	#N/A	#N/A	#N/A	#N/A	0
361	2015-08-26 07:14:52	13.1				600	2015-08-29 14:54:52	14.6	#N/A	#N/A	#N/A	#N/A	0
362	2015-08-26 07:34:52	13.2				601	2015-08-29 15:14:52	14.6	#N/A	#N/A	#N/A	#N/A	0
363	2015-08-26 07:54:52	13.3				602	2015-08-29 15:34:52	14.55	#N/A	#N/A	#N/A	#N/A	0
364	2015-08-26 08:14:52	13.35				603	2015-08-29 15:54:52	14.6	#N/A	#N/A	#N/A	#N/A	0
365	2015-08-26 08:34:52	13.45				604	2015-08-29 16:14:52	14.6	#N/A	#N/A	#N/A	#N/A	0
366	2015-08-26 08:54:52	13.5				605	2015-08-29 16:34:52	14.6	#N/A	#N/A	#N/A	#N/A	0
367	2015-08-26 09:14:52	13.55				606	2015-08-29 16:54:52	14.6	#N/A	#N/A	#N/A	#N/A	0
368	2015-08-26 09:34:52	13.85				607	2015-08-29 17:14:52	14.55	#N/A	#N/A	#N/A	#N/A	0
369	2015-08-26 09:54:52	13.85				608	2015-08-29 17:34:52	14.3	#N/A	#N/A	#N/A	#N/A	0
370	2015-08-26 10:14:52	14.2				609	2015-08-29 17:54:52	13.05	#N/A	#N/A	#N/A	#N/A	0
371	2015-08-26 10:34:52	14.15				610	2015-08-29 18:14:52	13	#N/A	#N/A	#N/A	#N/A	0
372	2015-08-26 10:54:52	14.3				611	2015-08-29 18:34:52	13	#N/A	#N/A	#N/A	#N/A	0
373	2015-08-26 11:14:52	14.55				612	2015-08-29 18:54:52	13	13	12.7	14.6	0.3	1
374	2015-08-26 11:34:52	14.6				613	2015-08-29 19:14:52	13	#N/A	#N/A	#N/A	#N/A	0
375	2015-08-26 11:54:52	14.55				614	2015-08-29 19:34:52	13	#N/A	#N/A	#N/A	#N/A	0
376	2015-08-26 12:14:52	14.6				615	2015-08-29 19:54:52	13	#N/A	#N/A	#N/A	#N/A	0
377	2015-08-26 12:34:52	14.6				616	2015-08-29 20:14:52	12.95	#N/A	#N/A	#N/A	#N/A	0
378	2015-08-26 12:54:52	14.6				617	2015-08-29 20:34:52	12.95	#N/A	#N/A	#N/A	#N/A	0
379	2015-08-26 13:14:52	14.55				618	2015-08-29 20:54:52	12.95	#N/A	#N/A	#N/A	#N/A	0
380	2015-08-26 13:34:52	14.55				619	2015-08-29 21:14:52	12.95	#N/A	#N/A	#N/A	#N/A	0
381	2015-08-26 13:54:52	13.9				620	2015-08-29 21:34:52	12.95	#N/A	#N/A	#N/A	#N/A	0
382	2015-08-26 14:14:52	14.6				621	2015-08-29 21:54:52	12.9	#N/A	#N/A	#N/A	#N/A	0
383	2015-08-26 14:34:52	14.6				622	2015-08-29 22:14:52	12.9	#N/A	#N/A	#N/A	#N/A	0
384	2015-08-26 14:54:52	14.6				623	2015-08-29 22:34:52	12.9	#N/A	#N/A	#N/A	#N/A	0
385	2015-08-26 15:14:52	14.55				624	2015-08-29 22:54:52	12.9	#N/A	#N/A	#N/A	#N/A	0
386	2015-08-26 15:34:52	14.6				625	2015-08-29 23:14:52	12.9	#N/A	#N/A	#N/A	#N/A	0
387	2015-08-26 15:54:52	14.6				626	2015-08-29 23:34:52	12.9	#N/A	#N/A	#N/A	#N/A	0
388	2015-08-26 16:14:52	14.6				627	2015-08-29 23:54:52	12.85	#N/A	#N/A	#N/A	#N/A	0
389	2015-08-26 16:34:52	14.6				628	2015-08-30 00:14:52	12.85	#N/A	#N/A	#N/A	#N/A	0
390	2015-08-26 16:54:52	14.6				629	2015-08-30 00:34:52	12.85	#N/A	#N/A	#N/A	#N/A	0
391	2015-08-26 17:14:52	14.55				630	2015-08-30 00:54:52	12.85	#N/A	#N/A	#N/A	#N/A	0
392	2015-08-26 17:34:52	14.1				631	2015-08-30 01:14:52	12.85	#N/A	#N/A	#N/A	#N/A	0
393	2015-08-26 17:54:52	13.75				632	2015-08-30 01:34:52	12.85	#N/A	#N/A	#N/A	#N/A	0
394	2015-08-26 18:14:52	13.55				633	2015-08-30 01:54:52	12.8	#N/A	#N/A	#N/A	#N/A	0
395	2015-08-26 18:34:52	13.1				634	2015-08-30 02:14:52	12.8	#N/A	#N/A	#N/A	#N/A	0
396	2015-08-26 18:54:52	13				635	2015-08-30 02:34:52	12.8	#N/A	#N/A	#N/A	#N/A	0
397	2015-08-26 19:14:52	13				636	2015-08-30 02:54:52	12.8	#N/A	#N/A	#N/A	#N/A	0
398	2015-08-26 19:34:52	13				637	2015-08-30 03:14:52	12.75	#N/A	#N/A	#N/A	#N/A	0
399	2015-08-26 19:54:52	13				638	2015-08-30 03:34:52	12.75	#N/A	#N/A	#N/A	#N/A	0
400	2015-08-26 20:14:52	13				639	2015-08-30 03:54:52	12.75	#N/A	#N/A	#N/A	#N/A	0
401	2015-08-26 20:34:52	12.95				640	2015-08-30 04:14:52	12.75	#N/A	#N/A	#N/A	#N/A	0
402	2015-08-26 20:54:52	12.95				641	2015-08-30 04:34:52	12.75	#N/A	#N/A	#N/A	#N/A	0
403	2015-08-26 21:14:52	12.95				642	2015-08-30 04:54:52	12.75	#N/A	#N/A	#N/A	#N/A	0
404	2015-08-26 21:34:52	12.95				643	2015-08-30 05:14:52	12.7	#N/A	#N/A	#N/A	#N/A	0
405	2015-08-26 21:54:52	12.95				644	2015-08-30 05:34:52	12.7	#N/A	#N/A	#N/A	#N/A	0
406	2015-08-26 22:14:52	12.9				645	2015-08-30 05:54:52	12.7	#N/A	#N/A	#N/A	#N/A	0
407	2015-08-26 22:34:52	12.9				646	2015-08-30 06:14:52	12.85	#N/A	#N/A	#N/A	#N/A	0
408	2015-08-26 22:54:52	12.9				647	2015-08-30 06:34:52	12.9	#N/A	#N/A	#N/A	#N/A	0
409	2015-08-26 23:14:52	12.9				648	2015-08-30 06:54:52	13.05	#N/A	#N/A	#N/A	#N/A	0
410	2015-08-26 23:34:52	12.9				649	2015-08-30 07:14:52	13.2	#N/A	#N/A	#N/A	#N/A	0
411	2015-08-26 23:54:52	12.85				650	2015-08-30 07:34:52	13.25	#N/A	#N/A	#N/A	#N/A	0
412	2015-08-27 00:14:52	12.85				651	2015-08-30 07:54:52	13.3	#N/A	#N/A	#N/A	#N/A	0
413	2015-08-27 00:34:52	12.85				652	2015-08-30 08:14:52	13.35	#N/A	#N/A	#N/A	#N/A	0
414	2015-08-27 00:54:52	12.85				653	2015-08-30 08:34:52	13.4	#N/A	#N/A	#N/A	#N/A	0
415	2015-08-27 01:14:52	12.8				654	2015-08-30 08:54:52	13.55	#N/A	#N/A	#N/A	#N/A	0
416	2015-08-27 01:34:52	12.8				655	2015-08-30 09:14:52	13.5	#N/A	#N/A	#N/A	#N/A	0
417	2015-08-27 01:54:52	12.8				656	2015-08-30 09:34:52	13.6	#N/A	#N/A	#N/A	#N/A	0
418	2015-08-27 02:14:52	12.75				657	2015-08-30 09:54:52	13.65	#N/A	#N/A	#N/A	#N/A	0
419	2015-08-27 02:34:52	12.75				658	2015-08-30 10:14:52	13.65	#N/A	#N/A	#N/A	#N/A	0
420	2015-08-27 02:54:52	12.75				659	2015-08-30 10:34:52	13.7	#N/A	#N/A	#N/A	#N/A	0
421	2015-08-27 03:14:52	12.75				660	2015-08-30 10:54:52	14.2	#N/A	#N/A	#N/A	#N/A	0
422	2015-08-27 03:34:52	12.7				661	2015-08-30 11:14:52	14	#N/A	#N/A	#N/A	#N/A	0
423	2015-08-27 03:54:52	12.7				662	2015-08-30 11:34:52	14.15	#N/A	#N/A	#N/A	#N/A	0
424	2015-08-27 04:14:52	12.7				663	2015-08-30 11:54:52	14.3	#N/A	#N/A	#N/A	#N/A	0
425	2015-08-27 04:34:52	12.7				664	2015-08-30 12:14:52	14.4	#N/A	#N/A	#N/A	#N/A	0
426	2015-08-27 04:54:52	12.7				665	2015-08-30 12:34:52	14.6	#N/A	#N/A	#N/A	#N/A	0
427	2015-08-27 05:14:52	12.65				666	2015-08-30 12:54:52	14.5	#N/A	#N/A	#N/A	#N/A	0
428	2015-08-27 05:34:52	12.65				667	2015-08-30 13:14:52	14.6	#N/A	#N/A	#N/A	#N/A	0
429	2015-08-27 05:54:52	12.65				668	2015-08-30 13:34:52	14.6	#N/A	#N/A	#N/A	#N/A	0
430	2015-08-27 06:14:52	12.65				669	2015-08-30 13:54:52	14.6	#N/A	#N/A	#N/A	#N/A	0
431	2015-08-27 06:34:52	12.8				670	2015-08-30 14:14:52	14.6	#N/A	#N/A	#N/A	#N/A	0
432	2015-08-27 06:54:52	12.9				671	2015-08-30 14:34:52	14.6	#N/A	#N/A	#N/A	#N/A	0
433	2015-08-27 07:14:52	13				672	2015-08-30 14:54:52	14.6	#N/A	#N/A	#N/A	#N/A	0
434	2015-08-27 07:34:52	13.1				673	2015-08-30 15:14:52	14.6	#N/A	#N/A	#N/A	#N/A	0
435	2015-08-27 07:54:52	13.25				674	2015-08-30 15:34:52	14.6	#N/A	#N/A	#N/A	#N/A	0
436	2015-08-27 08:14:52	13.25				675	2015-08-30 15:54:52	14.6	#N/A	#N/A	#N/A	#N/A	0
437	2015-08-27 08:34:52	13.4				676	2015-08-30 16:14:52	14.6	#N/A	#N/A	#N/A	#N/A	0
438	2015-08-27 08:54:52	13.4				677	2015-08-30 16:34:52	14.6	#N/A	#N/A	#N/A	#N/A	0
439	2015-08-27 09:14:52	13.4				678	2015-08-30 16:54:52	14.55	#N/A	#N/A	#N/A	#N/A	0
440	2015-08-27 09:34:52	13.45				679	2015-08-30 17:14:52	13.85	#N/A	#N/A	#N/A	#N/A	0
441	2015-08-27 09:54:52	13.5				680	2015-08-30 17:34:52	13.45	#N/A	#N/A	#N/A	#N/A	0
442	2015-08-27 10:14:52	13.55				681	2015-08-30 17:54:52	13.2	#N/A	#N/A	#N/A	#N/A	0
443	2015-08-27 10:34:52	13.5				682	2015-08-30 18:14:52	13	#N/A	#N/A	#N/A	#N/A	0
444	2015-08-27 10:54:52	13.55				683	2015-08-30 18:34:52	13	#N/A	#N/A	#N/A	#N/A	0
445	2015-08-27 11:14:52	13.8				684	2015-08-30 18:54:52	13	13	12.7	14.6	0.3	1
446	2015-08-27 11:34:52	13.75				685	2015-08-30 19:14:52	13	#N/A	#N/A	#N/A	#N/A	0
447	2015-08-27 11:54:52	14.25				686	2015-08-30 19:34:52	13	#N/A	#N/A	#N/A	#N/A	0
448	2015-08-27 12:14:52	14.25				687	2015-08-30 19:54:52	13	#N/A	#N/A	#N/A	#N/A	0
449	2015-08-27 12:34:52	14.45				688	2015-08-30 20:14:52	13	#N/A	#N/A	#N/A	#N/A	0
450	2015-08-27 12:54:52	14.25				689	2015-08-30 20:34:52	12.95	#N/A	#N/A	#N/A	#N/A	0
451	2015-08-27 13:14:52	14.45				690	2015-08-30 20:54:52	12.95	#N/A	#N/A	#N/A	#N/A	0
452	2015-08-27 13:34:52	14.55				691	2015-08-30 21:14:52	12.95	#N/A	#N/A	#N/A	#N/A	0
453	2015-08-27 13:54:52	14.6				692	2015-08-30 21:34:52	12.95	#N/A	#N/A	#N/A	#N/A	0
454	2015-08-27 14:14:52	14.55				693	2015-08-30 21:54:52	12.95	#N/A	#N/A	#N/A	#N/A	0
455	2015-08-27 14:34:52	14.6				694	2015-08-30 22:14:52	12.9	#N/A	#N/A	#N/A	#N/A	0
456	2015-08-27 14:54:52	14.55				695	2015-08-30 22:34:52	12.9	#N/A	#N/A	#N/A	#N/A	0
457	2015-08-27 15:14:52	14.6				696	2015-08-30 22:54:52	12.9	#N/A	#N/A	#N/A	#N/A	0
458	2015-08-27 15:34:52	14.55				697	2015-08-30 23:14:52	12.9	#N/A	#N/A	#N/A	#N/A	0
459	2015-08-27 15:54:52	14.6				698	2015-08-30 23:34:52	12.9	#N/A	#N/A	#N/A	#N/A	0
460	2015-08-27 16:14:52	14.6				699	2015-08-30 23:54:52	12.9	#N/A	#N/A	#N/A	#N/A	0
461	2015-08-27 16:34:52	14.6				700	2015-08-31 00:14:52	12.9	#N/A	#N/A	#N/A	#N/A	0
462	2015-08-27 16:54:52	14.6				701	2015-08-31 00:34:52	12.85	#N/A	#N/A	#N/A	#N/A	0
463	2015-08-27 17:14:52	14.55				702	2015-08-31 00:54:52	12.85	#N/A	#N/A	#N/A	#N/A	0
464	2015-08-27 17:34:52	14				703	2015-08-31 01:14:52	12.85	#N/A	#N/A	#N/A	#N/A	0
465	2015-08-27 17:54:52	13.65				704	2015-08-31 01:34:52	12.85	#N/A	#N/A	#N/A	#N/A	0
466	2015-08-27 18:14:52	13.45				705	2015-08-31 01:54:52	12.85	#N/A	#N/A	#N/A	#N/A	0
467	2015-08-27 18:34:52	13.35				706	2015-08-31 02:14:52	12.85	#N/A	#N/A	#N/A	#N/A	0
468	2015-08-27 18:54:52	13.3				707	2015-08-31 02:34:52	12.8	#N/A	#N/A	#N/A	#N/A	0
469	2015-08-27 19:14:52	13.25				708	2015-08-31 02:54:52	12.8	#N/A	#N/A	#N/A	#N/A	0
470	2015-08-27 19:34:52	12.95				709	2015-08-31 03:14:52	12.8	#N/A	#N/A	#N/A	#N/A	0
471	2015-08-27 19:54:52	13				710	2015-08-31 03:34:52	12.8	#N/A	#N/A	#N/A	#N/A	0
472	2015-08-27 20:14:52	13				711	2015-08-31 03:54:52	12.8	#N/A	#N/A	#N/A	#N/A	0
473	2015-08-27 20:34:52	13				712	2015-08-31 04:14:52	12.8	#N/A	#N/A	#N/A	#N/A	0
474	2015-08-27 20:54:52	13				713	2015-08-31 04:34:52	12.75	#N/A	#N/A	#N/A	#N/A	0
475	2015-08-27 21:14:52	12.95				714	2015-08-31 04:54:52	12.75	#N/A	#N/A	#N/A	#N/A	0
476	2015-08-27 21:34:52	12.95				715	2015-08-31 05:14:52	12.75	#N/A	#N/A	#N/A	#N/A	0
477	2015-08-27 21:54:52	12.95				716	2015-08-31 05:34:52	12.75	#N/A	#N/A	#N/A	#N/A	0
478	2015-08-27 22:14:52	12.95				717	2015-08-31 05:54:52	12.75	#N/A	#N/A	#N/A	#N/A	0
479	2015-08-27 22:34:52	12.9				718	2015-08-31 06:14:52	12.7	#N/A	#N/A	#N/A	#N/A	0
480	2015-08-27 22:54:52	12.9				719	2015-08-31 06:34:52	12.7	#N/A	#N/A	#N/A	#N/A	0
481	2015-08-27 23:14:52	12.9				720	2015-08-31 06:54:52	12.75	#N/A	#N/A	#N/A	#N/A	0
482	2015-08-27 23:34:52	12.9				721	2015-08-31 07:14:52	12.8	#N/A	#N/A	#N/A	#N/A	0
483	2015-08-27 23:54:52	12.9				722	2015-08-31 07:34:52	13	#N/A	#N/A	#N/A	#N/A	0
484	2015-08-28 00:14:52	12.85				723	2015-08-31 07:54:52	13.25	#N/A	#N/A	#N/A	#N/A	0
485	2015-08-28 00:34:52	12.85				724	2015-08-31 08:14:52	13.25	#N/A	#N/A	#N/A	#N/A	0
486	2015-08-28 00:54:52	12.85				725	2015-08-31 08:34:52	13.4	#N/A	#N/A	#N/A	#N/A	0
487	2015-08-28 01:14:52	12.85				726	2015-08-31 08:54:52	13.4	#N/A	#N/A	#N/A	#N/A	0
488	2015-08-28 01:34:52	12.85				727	2015-08-31 09:14:52	13.45	#N/A	#N/A	#N/A	#N/A	0
489	2015-08-28 01:54:52	12.8				728	2015-08-31 09:34:52	13.5	#N/A	#N/A	#N/A	#N/A	0
490	2015-08-28 02:14:52	12.8				729	2015-08-31 09:54:52	13.75	#N/A	#N/A	#N/A	#N/A	0
491	2015-08-28 02:34:52	12.8				730	2015-08-31 10:14:52	13.9	#N/A	#N/A	#N/A	#N/A	0
492	2015-08-28 02:54:52	12.8				731	2015-08-31 10:34:52	14.2	#N/A	#N/A	#N/A	#N/A	0
493	2015-08-28 03:14:52	12.8				732	2015-08-31 10:54:52	14.2	#N/A	#N/A	#N/A	#N/A	0
494	2015-08-28 03:34:52	12.75				733	2015-08-31 11:14:52	14.3	#N/A	#N/A	#N/A	#N/A	0
495	2015-08-28 03:54:52	12.75				734	2015-08-31 11:34:52	14.45	#N/A	#N/A	#N/A	#N/A	0
496	2015-08-28 04:14:52	12.75				735	2015-08-31 11:54:52	14.6	#N/A	#N/A	#N/A	#N/A	0
497	2015-08-28 04:34:52	12.75				736	2015-08-31 12:14:52	14.6	#N/A	#N/A	#N/A	#N/A	0
498	2015-08-28 04:54:52	12.75				737	2015-08-31 12:34:52	14.45	#N/A	#N/A	#N/A	#N/A	0
499	2015-08-28 05:14:52	12.7				738	2015-08-31 12:54:52	14.6	#N/A	#N/A	#N/A	#N/A	0
500	2015-08-28 05:34:52	12.7				739	2015-08-31 13:14:52	14.6	#N/A	#N/A	#N/A	#N/A	0
501	2015-08-28 05:54:52	12.85				740	2015-08-31 13:34:52	14.55	#N/A	#N/A	#N/A	#N/A	0
502	2015-08-28 06:14:52	12.9				741	2015-08-31 13:54:52	14.55	#N/A	#N/A	#N/A	#N/A	0
503	2015-08-28 06:34:52	13				742	2015-08-31 14:14:52	14.55	#N/A	#N/A	#N/A	#N/A	0
504	2015-08-28 06:54:52	13.1				743	2015-08-31 14:34:52	14.55	#N/A	#N/A	#N/A	#N/A	0
505	2015-08-28 07:14:52	13.2				744	2015-08-31 14:54:52	14.6	#N/A	#N/A	#N/A	#N/A	0
506	2015-08-28 07:34:52	13.25				745	2015-08-31 15:14:52	14.6	#N/A	#N/A	#N/A	#N/A	0
507	2015-08-28 07:54:52	13.35				746	2015-08-31 15:34:52	14.6	#N/A	#N/A	#N/A	#N/A	0
508	2015-08-28 08:14:52	13.35				747	2015-08-31 15:54:52	14.6	#N/A	#N/A	#N/A	#N/A	0
509	2015-08-28 08:34:52	13.5				748	2015-08-31 16:14:52	14.55	#N/A	#N/A	#N/A	#N/A	0
510	2015-08-28 08:54:52	13.45				749	2015-08-31 16:34:52	13.95	#N/A	#N/A	#N/A	#N/A	0
511	2015-08-28 09:14:52	13.5				750	2015-08-31 16:54:52	13.8	#N/A	#N/A	#N/A	#N/A	0
512	2015-08-28 09:34:52	13.85				751	2015-08-31 17:14:52	13.5	#N/A	#N/A	#N/A	#N/A	0
513	2015-08-28 09:54:52	13.85				752	2015-08-31 17:34:52	13.25	#N/A	#N/A	#N/A	#N/A	0
514	2015-08-28 10:14:52	14.15				753	2015-08-31 17:54:52	13.15	#N/A	#N/A	#N/A	#N/A	0
515	2015-08-28 10:34:52	14.3				754	2015-08-31 18:14:52	13.15	#N/A	#N/A	#N/A	#N/A	0
516	2015-08-28 10:54:52	14.3				755	2015-08-31 18:34:52	13.15	#N/A	#N/A	#N/A	#N/A	0
517	2015-08-28 11:14:52	14.45				756	2015-08-31 18:54:52	13.15	13.15	12.85	14.6	0.3	1
518	2015-08-28 11:34:52	14.55				757	2015-08-31 19:14:52	13.1	#N/A	#N/A	#N/A	#N/A	0
519	2015-08-28 11:54:52	14.6				758	2015-08-31 19:34:52	13.05	#N/A	#N/A	#N/A	#N/A	0
520	2015-08-28 12:14:52	14.55				759	2015-08-31 19:54:52	13.05	#N/A	#N/A	#N/A	#N/A	0
521	2015-08-28 12:34:52	14.6				760	2015-08-31 20:14:52	13	#N/A	#N/A	#N/A	#N/A	0
522	2015-08-28 12:54:52	14.6				761	2015-08-31 20:34:52	13	#N/A	#N/A	#N/A	#N/A	0
523	2015-08-28 13:14:52	14.55				762	2015-08-31 20:54:52	13	#N/A	#N/A	#N/A	#N/A	0
524	2015-08-28 13:34:52	14.55				763	2015-08-31 21:14:52	13	#N/A	#N/A	#N/A	#N/A	0
525	2015-08-28 13:54:52	14.6				764	2015-08-31 21:34:52	13	#N/A	#N/A	#N/A	#N/A	0
526	2015-08-28 14:14:52	14.6				765	2015-08-31 21:54:52	13	#N/A	#N/A	#N/A	#N/A	0
527	2015-08-28 14:34:52	14.6				766	2015-08-31 22:14:52	13	#N/A	#N/A	#N/A	#N/A	0
528	2015-08-28 14:54:52	14.55				767	2015-08-31 22:34:52	12.95	#N/A	#N/A	#N/A	#N/A	0
529	2015-08-28 15:14:52	14.6				768	2015-08-31 22:54:52	12.95	#N/A	#N/A	#N/A	#N/A	0
530	2015-08-28 15:34:52	14.6				769	2015-08-31 23:14:52	12.95	#N/A	#N/A	#N/A	#N/A	0
531	2015-08-28 15:54:52	14.6				770	2015-08-31 23:34:52	12.95	#N/A	#N/A	#N/A	#N/A	0
532	2015-08-28 16:14:52	14.6				771	2015-08-31 23:54:52	12.95	#N/A	#N/A	#N/A	#N/A	0
533	2015-08-28 16:34:52	14.6				772	2015-09-01 00:14:52	12.95	#N/A	#N/A	#N/A	#N/A	0
534	2015-08-28 16:54:52	14.3				773	2015-09-01 00:34:52	12.95	#N/A	#N/A	#N/A	#N/A	0
535	2015-08-28 17:14:52	13.7				774	2015-09-01 00:54:52	12.95	#N/A	#N/A	#N/A	#N/A	0
536	2015-08-28 17:34:52	13.55				775	2015-09-01 01:14:52	12.9	#N/A	#N/A	#N/A	#N/A	0
537	2015-08-28 17:54:52	13.55				776	2015-09-01 01:34:52	12.9	#N/A	#N/A	#N/A	#N/A	0
538	2015-08-28 18:14:52	13.4				777	2015-09-01 01:54:52	12.9	#N/A	#N/A	#N/A	#N/A	0
539	2015-08-28 18:34:52	13.15				778	2015-09-01 02:14:52	12.9	#N/A	#N/A	#N/A	#N/A	0
540	2015-08-28 18:54:52	13.05				779	2015-09-01 02:34:52	12.9	#N/A	#N/A	#N/A	#N/A	0
541	2015-08-28 19:14:52	13.1				780	2015-09-01 02:54:52	12.9	#N/A	#N/A	#N/A	#N/A	0
542	2015-08-28 19:34:52	13.05				781	2015-09-01 03:14:52	12.9	#N/A	#N/A	#N/A	#N/A	0
543	2015-08-28 19:54:52	13				782	2015-09-01 03:34:52	12.85	#N/A	#N/A	#N/A	#N/A	0
544	2015-08-28 20:14:52	13				783	2015-09-01 03:54:52	12.85	#N/A	#N/A	#N/A	#N/A	0
545	2015-08-28 20:34:52	12.95				784	2015-09-01 04:14:52	12.85	#N/A	#N/A	#N/A	#N/A	0
546	2015-08-28 20:54:52	12.95				785	2015-09-01 04:34:52	12.85	#N/A	#N/A	#N/A	#N/A	0
547	2015-08-28 21:14:52	12.95				786	2015-09-01 04:54:52	12.85	#N/A	#N/A	#N/A	#N/A	0
548	2015-08-28 21:34:52	12.95				787	2015-09-01 05:14:52	12.85	#N/A	#N/A	#N/A	#N/A	0
549	2015-08-28 21:54:52	12.95				788	2015-09-01 05:34:52	12.85	#N/A	#N/A	#N/A	#N/A	0
550	2015-08-28 22:14:52	12.95				789	2015-09-01 05:54:52	12.85	#N/A	#N/A	#N/A	#N/A	0
551	2015-08-28 22:34:52	12.95				790	2015-09-01 06:14:52	12.85	#N/A	#N/A	#N/A	#N/A	0
552	2015-08-28 22:54:52	12.9				791	2015-09-01 06:34:52	12.9	#N/A	#N/A	#N/A	#N/A	0
553	2015-08-28 23:14:52	12.9				792	2015-09-01 06:54:52	12.95	#N/A	#N/A	#N/A	#N/A	0
554	2015-08-28 23:34:52	12.9				793	2015-09-01 07:14:52	13.1	#N/A	#N/A	#N/A	#N/A	0
555	2015-08-28 23:54:52	12.9				794	2015-09-01 07:34:52	13.35	#N/A	#N/A	#N/A	#N/A	0
556	2015-08-29 00:14:52	12.85				795	2015-09-01 07:54:52	13.45	#N/A	#N/A	#N/A	#N/A	0
557	2015-08-29 00:34:52	12.85				796	2015-09-01 08:14:52	13.55	#N/A	#N/A	#N/A	#N/A	0
558	2015-08-29 00:54:52	12.85				797	2015-09-01 08:34:52	13.65	#N/A	#N/A	#N/A	#N/A	0
559	2015-08-29 01:14:52	12.85				798	2015-09-01 08:54:52	13.8	#N/A	#N/A	#N/A	#N/A	0
560	2015-08-29 01:34:52	12.85				799	2015-09-01 09:14:52	13.85	#N/A	#N/A	#N/A	#N/A	0
561	2015-08-29 01:54:52	12.8				800	2015-09-01 09:34:52	14.3	#N/A	#N/A	#N/A	#N/A	0
562	2015-08-29 02:14:52	12.8				801	2015-09-01 09:54:52	14.4	#N/A	#N/A	#N/A	#N/A	0
563	2015-08-29 02:34:52	12.8				802	2015-09-01 10:14:52	14.55	#N/A	#N/A	#N/A	#N/A	0
564	2015-08-29 02:54:52	12.8				803	2015-09-01 10:34:52	14.6	#N/A	#N/A	#N/A	#N/A	0
565	2015-08-29 03:14:52	12.8				804	2015-09-01 10:54:52	14.45	#N/A	#N/A	#N/A	#N/A	0
566	2015-08-29 03:34:52	12.75				805	2015-09-01 11:14:52	14.6	#N/A	#N/A	#N/A	#N/A	0
567	2015-08-29 03:54:52	12.75				806	2015-09-01 11:34:52	14.6	#N/A	#N/A	#N/A	#N/A	0
568	2015-08-29 04:14:52	12.75				807	2015-09-01 11:54:52	14.5	#N/A	#N/A	#N/A	#N/A	0
569	2015-08-29 04:34:52	12.75				808	2015-09-01 12:14:52	14.5	#N/A	#N/A	#N/A	#N/A	0
570	2015-08-29 04:54:52	12.7				809	2015-09-01 12:34:52	14.55	#N/A	#N/A	#N/A	#N/A	0
571	2015-08-29 05:14:52	12.7				810	2015-09-01 12:54:52	14.55	#N/A	#N/A	#N/A	#N/A	0
572	2015-08-29 05:34:52	12.7				811	2015-09-01 13:14:52	14.55	#N/A	#N/A	#N/A	#N/A	0
573	2015-08-29 05:54:52	12.7				812	2015-09-01 13:34:52	14.6	#N/A	#N/A	#N/A	#N/A	0
574	2015-08-29 06:14:52	12.7				813	2015-09-01 13:54:52	14.6	#N/A	#N/A	#N/A	#N/A	0
575	2015-08-29 06:34:52	12.7				814	2015-09-01 14:14:52	14.6	#N/A	#N/A	#N/A	#N/A	0
576	2015-08-29 06:54:52	12.75				815	2015-09-01 14:34:52	14.6	#N/A	#N/A	#N/A	#N/A	0
577	2015-08-29 07:14:52	12.95				816	2015-09-01 14:54:52	14.6	#N/A	#N/A	#N/A	#N/A	0
578	2015-08-29 07:34:52	13.15				817	2015-09-01 15:14:52	14.6	#N/A	#N/A	#N/A	#N/A	0
579	2015-08-29 07:54:52	13.25				818	2015-09-01 15:34:52	14.6	#N/A	#N/A	#N/A	#N/A	0
580	2015-08-29 08:14:52	13.3				819	2015-09-01 15:54:52	14.6	#N/A	#N/A	#N/A	#N/A	0
581	2015-08-29 08:34:52	13.35				820	2015-09-01 16:14:52	14.6	#N/A	#N/A	#N/A	#N/A	0
582	2015-08-29 08:54:52	13.4				821	2015-09-01 16:34:52	14.55	#N/A	#N/A	#N/A	#N/A	0
583	2015-08-29 09:14:52	13.45				822	2015-09-01 16:54:52	14.55	#N/A	#N/A	#N/A	#N/A	0
584	2015-08-29 09:34:52	13.45				823	2015-09-01 17:14:52	13.4	#N/A	#N/A	#N/A	#N/A	0
585	2015-08-29 09:54:52	13.5				824	2015-09-01 17:34:52	13.3	#N/A	#N/A	#N/A	#N/A	0
586	2015-08-29 10:14:52	13.5				825	2015-09-01 17:54:52	13.15	#N/A	#N/A	#N/A	#N/A	0
587	2015-08-29 10:34:52	13.65				826	2015-09-01 18:14:52	13	#N/A	#N/A	#N/A	#N/A	0
588	2015-08-29 10:54:52	13.85				827	2015-09-01 18:34:52	13	#N/A	#N/A	#N/A	#N/A	0
589	2015-08-29 11:14:52	13.9				828	2015-09-01 18:54:52	13	13	12.65	14.6	0.35	1
590	2015-08-29 11:34:52	13.8				829	2015-09-01 19:14:52	13	#N/A	#N/A	#N/A	#N/A	0
591	2015-08-29 11:54:52	14.1				830	2015-09-01 19:34:52	12.95	#N/A	#N/A	#N/A	#N/A	0
592	2015-08-29 12:14:52	14.35				831	2015-09-01 19:54:52	12.95	#N/A	#N/A	#N/A	#N/A	0
593	2015-08-29 12:34:52	14.45				832	2015-09-01 20:14:52	12.95	#N/A	#N/A	#N/A	#N/A	0
594	2015-08-29 12:54:52	14.4				833	2015-09-01 20:34:52	12.95	#N/A	#N/A	#N/A	#N/A	0
595	2015-08-29 13:14:52	14.45				834	2015-09-01 20:54:52	12.95	#N/A	#N/A	#N/A	#N/A	0
596	2015-08-29 13:34:52	14.6				835	2015-09-01 21:14:52	12.9	#N/A	#N/A	#N/A	#N/A	0
597	2015-08-29 13:54:52	14.6				836	2015-09-01 21:34:52	12.9	#N/A	#N/A	#N/A	#N/A	0
598	2015-08-29 14:14:52	14.6				837	2015-09-01 21:54:52	12.9	#N/A	#N/A	#N/A	#N/A	0
599	2015-08-29 14:34:52	14.55				838	2015-09-01 22:14:52	12.9	#N/A	#N/A	#N/A	#N/A	0
600	2015-08-29 14:54:52	14.6				839	2015-09-01 22:34:52	12.9	#N/A	#N/A	#N/A	#N/A	0
601	2015-08-29 15:14:52	14.6				840	2015-09-01 22:54:52	12.9	#N/A	#N/A	#N/A	#N/A	0
602	2015-08-29 15:34:52	14.55				841	2015-09-01 23:14:52	12.85	#N/A	#N/A	#N/A	#N/A	0
603	2015-08-29 15:54:52	14.6				842	2015-09-01 23:34:52	12.85	#N/A	#N/A	#N/A	#N/A	0
604	2015-08-29 16:14:52	14.6				843	2015-09-01 23:54:52	12.85	#N/A	#N/A	#N/A	#N/A	0
605	2015-08-29 16:34:52	14.6				844	2015-09-02 00:14:52	12.85	#N/A	#N/A	#N/A	#N/A	0
606	2015-08-29 16:54:52	14.6				845	2015-09-02 00:34:52	12.85	#N/A	#N/A	#N/A	#N/A	0
607	2015-08-29 17:14:52	14.55				846	2015-09-02 00:54:52	12.8	#N/A	#N/A	#N/A	#N/A	0
608	2015-08-29 17:34:52	14.3				847	2015-09-02 01:14:52	12.8	#N/A	#N/A	#N/A	#N/A	0
609	2015-08-29 17:54:52	13.05				848	2015-09-02 01:34:52	12.8	#N/A	#N/A	#N/A	#N/A	0
610	2015-08-29 18:14:52	13				849	2015-09-02 01:54:52	12.8	#N/A	#N/A	#N/A	#N/A	0
611	2015-08-29 18:34:52	13				850	2015-09-02 02:14:52	12.8	#N/A	#N/A	#N/A	#N/A	0
612	2015-08-29 18:54:52	13				851	2015-09-02 02:34:52	12.8	#N/A	#N/A	#N/A	#N/A	0
613	2015-08-29 19:14:52	13				852	2015-09-02 02:54:52	12.75	#N/A	#N/A	#N/A	#N/A	0
614	2015-08-29 19:34:52	13				853	2015-09-02 03:14:52	12.75	#N/A	#N/A	#N/A	#N/A	0
615	2015-08-29 19:54:52	13				854	2015-09-02 03:34:52	12.75	#N/A	#N/A	#N/A	#N/A	0
616	2015-08-29 20:14:52	12.95				855	2015-09-02 03:54:52	12.75	#N/A	#N/A	#N/A	#N/A	0
617	2015-08-29 20:34:52	12.95				856	2015-09-02 04:14:52	12.75	#N/A	#N/A	#N/A	#N/A	0
618	2015-08-29 20:54:52	12.95				857	2015-09-02 04:34:52	12.7	#N/A	#N/A	#N/A	#N/A	0
619	2015-08-29 21:14:52	12.95				858	2015-09-02 04:54:52	12.7	#N/A	#N/A	#N/A	#N/A	0
620	2015-08-29 21:34:52	12.95				859	2015-09-02 05:14:52	12.7	#N/A	#N/A	#N/A	#N/A	0
621	2015-08-29 21:54:52	12.9				860	2015-09-02 05:34:52	12.7	#N/A	#N/A	#N/A	#N/A	0
622	2015-08-29 22:14:52	12.9				861	2015-09-02 05:54:52	12.65	#N/A	#N/A	#N/A	#N/A	0
623	2015-08-29 22:34:52	12.9				862	2015-09-02 06:14:52	12.65	#N/A	#N/A	#N/A	#N/A	0
624	2015-08-29 22:54:52	12.9				863	2015-09-02 06:34:52	12.7	#N/A	#N/A	#N/A	#N/A	0
625	2015-08-29 23:14:52	12.9				864	2015-09-02 06:54:52	12.8	#N/A	#N/A	#N/A	#N/A	0
626	2015-08-29 23:34:52	12.9				865	2015-09-02 07:14:52	12.9	#N/A	#N/A	#N/A	#N/A	0
627	2015-08-29 23:54:52	12.85				866	2015-09-02 07:34:52	13.2	#N/A	#N/A	#N/A	#N/A	0
628	2015-08-30 00:14:52	12.85				867	2015-09-02 07:54:52	13.35	#N/A	#N/A	#N/A	#N/A	0
629	2015-08-30 00:34:52	12.85				868	2015-09-02 08:14:52	13.3	#N/A	#N/A	#N/A	#N/A	0
630	2015-08-30 00:54:52	12.85				869	2015-09-02 08:34:52	13.4	#N/A	#N/A	#N/A	#N/A	0
631	2015-08-30 01:14:52	12.85				870	2015-09-02 08:54:52	13.45	#N/A	#N/A	#N/A	#N/A	0
632	2015-08-30 01:34:52	12.85				871	2015-09-02 09:14:52	13.55	#N/A	#N/A	#N/A	#N/A	0
633	2015-08-30 01:54:52	12.8				872	2015-09-02 09:34:52	13.45	#N/A	#N/A	#N/A	#N/A	0
634	2015-08-30 02:14:52	12.8				873	2015-09-02 09:54:52	13.7	#N/A	#N/A	#N/A	#N/A	0
635	2015-08-30 02:34:52	12.8				874	2015-09-02 10:14:52	13.65	#N/A	#N/A	#N/A	#N/A	0
636	2015-08-30 02:54:52	12.8				875	2015-09-02 10:34:52	14	#N/A	#N/A	#N/A	#N/A	0
637	2015-08-30 03:14:52	12.75				876	2015-09-02 10:54:52	14.05	#N/A	#N/A	#N/A	#N/A	0
638	2015-08-30 03:34:52	12.75				877	2015-09-02 11:14:52	13.85	#N/A	#N/A	#N/A	#N/A	0
639	2015-08-30 03:54:52	12.75				878	2015-09-02 11:34:52	13.6	#N/A	#N/A	#N/A	#N/A	0
640	2015-08-30 04:14:52	12.75				879	2015-09-02 11:54:52	13.6	#N/A	#N/A	#N/A	#N/A	0
641	2015-08-30 04:34:52	12.75				880	2015-09-02 12:14:52	14.05	#N/A	#N/A	#N/A	#N/A	0
642	2015-08-30 04:54:52	12.75				881	2015-09-02 12:34:52	14.35	#N/A	#N/A	#N/A	#N/A	0
643	2015-08-30 05:14:52	12.7				882	2015-09-02 12:54:52	14.25	#N/A	#N/A	#N/A	#N/A	0
644	2015-08-30 05:34:52	12.7				883	2015-09-02 13:14:52	13.95	#N/A	#N/A	#N/A	#N/A	0
645	2015-08-30 05:54:52	12.7				884	2015-09-02 13:34:52	14.45	#N/A	#N/A	#N/A	#N/A	0
646	2015-08-30 06:14:52	12.85				885	2015-09-02 13:54:52	14.6	#N/A	#N/A	#N/A	#N/A	0
647	2015-08-30 06:34:52	12.9				886	2015-09-02 14:14:52	14.6	#N/A	#N/A	#N/A	#N/A	0
648	2015-08-30 06:54:52	13.05				887	2015-09-02 14:34:52	14.5	#N/A	#N/A	#N/A	#N/A	0
649	2015-08-30 07:14:52	13.2				888	2015-09-02 14:54:52	14.5	#N/A	#N/A	#N/A	#N/A	0
650	2015-08-30 07:34:52	13.25				889	2015-09-02 15:14:52	14.6	#N/A	#N/A	#N/A	#N/A	0
651	2015-08-30 07:54:52	13.3				890	2015-09-02 15:34:52	14.6	#N/A	#N/A	#N/A	#N/A	0
652	2015-08-30 08:14:52	13.35				891	2015-09-02 15:54:52	14.6	#N/A	#N/A	#N/A	#N/A	0
653	2015-08-30 08:34:52	13.4				892	2015-09-02 16:14:52	14.6	#N/A	#N/A	#N/A	#N/A	0
654	2015-08-30 08:54:52	13.55				893	2015-09-02 16:34:52	14.6	#N/A	#N/A	#N/A	#N/A	0
655	2015-08-30 09:14:52	13.5				894	2015-09-02 16:54:52	14.55	#N/A	#N/A	#N/A	#N/A	0
656	2015-08-30 09:34:52	13.6				895	2015-09-02 17:14:52	14.15	#N/A	#N/A	#N/A	#N/A	0
657	2015-08-30 09:54:52	13.65				896	2015-09-02 17:34:52	14.3	#N/A	#N/A	#N/A	#N/A	0
658	2015-08-30 10:14:52	13.65				897	2015-09-02 17:54:52	13.65	#N/A	#N/A	#N/A	#N/A	0
659	2015-08-30 10:34:52	13.7				898	2015-09-02 18:14:52	13.45	#N/A	#N/A	#N/A	#N/A	0
660	2015-08-30 10:54:52	14.2				899	2015-09-02 18:34:52	13.4	#N/A	#N/A	#N/A	#N/A	0
661	2015-08-30 11:14:52	14				900	2015-09-02 18:54:52	13.2	13.2	12.85	14.6	0.35	1
662	2015-08-30 11:34:52	14.15				901	2015-09-02 19:14:52	13.1	#N/A	#N/A	#N/A	#N/A	0
663	2015-08-30 11:54:52	14.3				902	2015-09-02 19:34:52	13.1	#N/A	#N/A	#N/A	#N/A	0
664	2015-08-30 12:14:52	14.4				903	2015-09-02 19:54:52	13.1	#N/A	#N/A	#N/A	#N/A	0
665	2015-08-30 12:34:52	14.6				904	2015-09-02 20:14:52	13.05	#N/A	#N/A	#N/A	#N/A	0
666	2015-08-30 12:54:52	14.5				905	2015-09-02 20:34:52	13.05	#N/A	#N/A	#N/A	#N/A	0
667	2015-08-30 13:14:52	14.6				906	2015-09-02 20:54:52	13	#N/A	#N/A	#N/A	#N/A	0
668	2015-08-30 13:34:52	14.6				907	2015-09-02 21:14:52	13	#N/A	#N/A	#N/A	#N/A	0
669	2015-08-30 13:54:52	14.6				908	2015-09-02 21:34:52	13	#N/A	#N/A	#N/A	#N/A	0
670	2015-08-30 14:14:52	14.6				909	2015-09-02 21:54:52	13	#N/A	#N/A	#N/A	#N/A	0
671	2015-08-30 14:34:52	14.6				910	2015-09-02 22:14:52	13	#N/A	#N/A	#N/A	#N/A	0
672	2015-08-30 14:54:52	14.6				911	2015-09-02 22:34:52	13	#N/A	#N/A	#N/A	#N/A	0
673	2015-08-30 15:14:52	14.6				912	2015-09-02 22:54:52	12.95	#N/A	#N/A	#N/A	#N/A	0
674	2015-08-30 15:34:52	14.6				913	2015-09-02 23:14:52	12.95	#N/A	#N/A	#N/A	#N/A	0
675	2015-08-30 15:54:52	14.6				914	2015-09-02 23:34:52	12.95	#N/A	#N/A	#N/A	#N/A	0
676	2015-08-30 16:14:52	14.6				915	2015-09-02 23:54:52	12.95	#N/A	#N/A	#N/A	#N/A	0
677	2015-08-30 16:34:52	14.6				916	2015-09-03 00:14:52	12.95	#N/A	#N/A	#N/A	#N/A	0
678	2015-08-30 16:54:52	14.55				917	2015-09-03 00:34:52	12.95	#N/A	#N/A	#N/A	#N/A	0
679	2015-08-30 17:14:52	13.85				918	2015-09-03 00:54:52	12.95	#N/A	#N/A	#N/A	#N/A	0
680	2015-08-30 17:34:52	13.45				919	2015-09-03 01:14:52	12.95	#N/A	#N/A	#N/A	#N/A	0
681	2015-08-30 17:54:52	13.2				920	2015-09-03 01:34:52	12.9	#N/A	#N/A	#N/A	#N/A	0
682	2015-08-30 18:14:52	13				921	2015-09-03 01:54:52	12.9	#N/A	#N/A	#N/A	#N/A	0
683	2015-08-30 18:34:52	13				922	2015-09-03 02:14:52	12.9	#N/A	#N/A	#N/A	#N/A	0
684	2015-08-30 18:54:52	13				923	2015-09-03 02:34:52	12.9	#N/A	#N/A	#N/A	#N/A	0
685	2015-08-30 19:14:52	13				924	2015-09-03 02:54:52	12.9	#N/A	#N/A	#N/A	#N/A	0
686	2015-08-30 19:34:52	13				925	2015-09-03 03:14:52	12.9	#N/A	#N/A	#N/A	#N/A	0
687	2015-08-30 19:54:52	13				926	2015-09-03 03:34:52	12.9	#N/A	#N/A	#N/A	#N/A	0
688	2015-08-30 20:14:52	13				927	2015-09-03 03:54:52	12.9	#N/A	#N/A	#N/A	#N/A	0
689	2015-08-30 20:34:52	12.95				928	2015-09-03 04:14:52	12.9	#N/A	#N/A	#N/A	#N/A	0
690	2015-08-30 20:54:52	12.95				929	2015-09-03 04:34:52	12.9	#N/A	#N/A	#N/A	#N/A	0
691	2015-08-30 21:14:52	12.95				930	2015-09-03 04:54:52	12.85	#N/A	#N/A	#N/A	#N/A	0
692	2015-08-30 21:34:52	12.95				931	2015-09-03 05:14:52	12.85	#N/A	#N/A	#N/A	#N/A	0
693	2015-08-30 21:54:52	12.95				932	2015-09-03 05:34:52	12.85	#N/A	#N/A	#N/A	#N/A	0
694	2015-08-30 22:14:52	12.9				933	2015-09-03 05:54:52	12.9	#N/A	#N/A	#N/A	#N/A	0
695	2015-08-30 22:34:52	12.9				934	2015-09-03 06:14:52	13	#N/A	#N/A	#N/A	#N/A	0
696	2015-08-30 22:54:52	12.9				935	2015-09-03 06:34:52	13.05	#N/A	#N/A	#N/A	#N/A	0
697	2015-08-30 23:14:52	12.9				936	2015-09-03 06:54:52	13.15	#N/A	#N/A	#N/A	#N/A	0
698	2015-08-30 23:34:52	12.9				937	2015-09-03 07:14:52	13.3	#N/A	#N/A	#N/A	#N/A	0
699	2015-08-30 23:54:52	12.9				938	2015-09-03 07:34:52	13.5	#N/A	#N/A	#N/A	#N/A	0
700	2015-08-31 00:14:52	12.9				939	2015-09-03 07:54:52	13.45	#N/A	#N/A	#N/A	#N/A	0
701	2015-08-31 00:34:52	12.85				940	2015-09-03 08:14:52	13.5	#N/A	#N/A	#N/A	#N/A	0
702	2015-08-31 00:54:52	12.85				941	2015-09-03 08:34:52	13.6	#N/A	#N/A	#N/A	#N/A	0
703	2015-08-31 01:14:52	12.85				942	2015-09-03 08:54:52	13.7	#N/A	#N/A	#N/A	#N/A	0
704	2015-08-31 01:34:52	12.85				943	2015-09-03 09:14:52	14.2	#N/A	#N/A	#N/A	#N/A	0
705	2015-08-31 01:54:52	12.85				944	2015-09-03 09:34:52	14.25	#N/A	#N/A	#N/A	#N/A	0
706	2015-08-31 02:14:52	12.85				945	2015-09-03 09:54:52	14.4	#N/A	#N/A	#N/A	#N/A	0
707	2015-08-31 02:34:52	12.8				946	2015-09-03 10:14:52	14.4	#N/A	#N/A	#N/A	#N/A	0
708	2015-08-31 02:54:52	12.8				947	2015-09-03 10:34:52	14.45	#N/A	#N/A	#N/A	#N/A	0
709	2015-08-31 03:14:52	12.8				948	2015-09-03 10:54:52	14.55	#N/A	#N/A	#N/A	#N/A	0
710	2015-08-31 03:34:52	12.8				949	2015-09-03 11:14:52	14.6	#N/A	#N/A	#N/A	#N/A	0
711	2015-08-31 03:54:52	12.8				950	2015-09-03 11:34:52	14.6	#N/A	#N/A	#N/A	#N/A	0
712	2015-08-31 04:14:52	12.8				951	2015-09-03 11:54:52	14.55	#N/A	#N/A	#N/A	#N/A	0
713	2015-08-31 04:34:52	12.75				952	2015-09-03 12:14:52	14.6	#N/A	#N/A	#N/A	#N/A	0
714	2015-08-31 04:54:52	12.75				953	2015-09-03 12:34:52	14.6	#N/A	#N/A	#N/A	#N/A	0
715	2015-08-31 05:14:52	12.75				954	2015-09-03 12:54:52	14.55	#N/A	#N/A	#N/A	#N/A	0
716	2015-08-31 05:34:52	12.75				955	2015-09-03 13:14:52	14.6	#N/A	#N/A	#N/A	#N/A	0
717	2015-08-31 05:54:52	12.75				956	2015-09-03 13:34:52	14.6	#N/A	#N/A	#N/A	#N/A	0
718	2015-08-31 06:14:52	12.7				957	2015-09-03 13:54:52	14.6	#N/A	#N/A	#N/A	#N/A	0
719	2015-08-31 06:34:52	12.7				958	2015-09-03 14:14:52	14.55	#N/A	#N/A	#N/A	#N/A	0
720	2015-08-31 06:54:52	12.75				959	2015-09-03 14:34:52	14.6	#N/A	#N/A	#N/A	#N/A	0
721	2015-08-31 07:14:52	12.8				960	2015-09-03 14:54:52	14.6	#N/A	#N/A	#N/A	#N/A	0
722	2015-08-31 07:34:52	13				961	2015-09-03 15:14:52	14.6	#N/A	#N/A	#N/A	#N/A	0
723	2015-08-31 07:54:52	13.25				962	2015-09-03 15:34:52	14.55	#N/A	#N/A	#N/A	#N/A	0
724	2015-08-31 08:14:52	13.25				963	2015-09-03 15:54:52	14.55	#N/A	#N/A	#N/A	#N/A	0
725	2015-08-31 08:34:52	13.4				964	2015-09-03 16:14:52	14.6	#N/A	#N/A	#N/A	#N/A	0
726	2015-08-31 08:54:52	13.4				965	2015-09-03 16:34:52	14.55	#N/A	#N/A	#N/A	#N/A	0
727	2015-08-31 09:14:52	13.45				966	2015-09-03 16:54:52	14.55	#N/A	#N/A	#N/A	#N/A	0
728	2015-08-31 09:34:52	13.5				967	2015-09-03 17:14:52	14.55	#N/A	#N/A	#N/A	#N/A	0
729	2015-08-31 09:54:52	13.75				968	2015-09-03 17:34:52	14.15	#N/A	#N/A	#N/A	#N/A	0
730	2015-08-31 10:14:52	13.9				969	2015-09-03 17:54:52	13.35	#N/A	#N/A	#N/A	#N/A	0
731	2015-08-31 10:34:52	14.2				970	2015-09-03 18:14:52	13.2	#N/A	#N/A	#N/A	#N/A	0
732	2015-08-31 10:54:52	14.2				971	2015-09-03 18:34:52	13.15	#N/A	#N/A	#N/A	#N/A	0
733	2015-08-31 11:14:52	14.3				972	2015-09-03 18:54:52	13.15	13.15	12.85	14.6	0.3	1
734	2015-08-31 11:34:52	14.45				973	2015-09-03 19:14:52	13.15	#N/A	#N/A	#N/A	#N/A	0
735	2015-08-31 11:54:52	14.6				974	2015-09-03 19:34:52	13.15	#N/A	#N/A	#N/A	#N/A	0
736	2015-08-31 12:14:52	14.6				975	2015-09-03 19:54:52	13.1	#N/A	#N/A	#N/A	#N/A	0
737	2015-08-31 12:34:52	14.45				976	2015-09-03 20:14:52	13.05	#N/A	#N/A	#N/A	#N/A	0
738	2015-08-31 12:54:52	14.6				977	2015-09-03 20:34:52	13.05	#N/A	#N/A	#N/A	#N/A	0
739	2015-08-31 13:14:52	14.6				978	2015-09-03 20:54:52	13.05	#N/A	#N/A	#N/A	#N/A	0
740	2015-08-31 13:34:52	14.55				979	2015-09-03 21:14:52	13.05	#N/A	#N/A	#N/A	#N/A	0
741	2015-08-31 13:54:52	14.55				980	2015-09-03 21:34:52	13	#N/A	#N/A	#N/A	#N/A	0
742	2015-08-31 14:14:52	14.55				981	2015-09-03 21:54:52	13	#N/A	#N/A	#N/A	#N/A	0
743	2015-08-31 14:34:52	14.55				982	2015-09-03 22:14:52	13	#N/A	#N/A	#N/A	#N/A	0
744	2015-08-31 14:54:52	14.6				983	2015-09-03 22:34:52	12.95	#N/A	#N/A	#N/A	#N/A	0
745	2015-08-31 15:14:52	14.6				984	2015-09-03 22:54:52	12.95	#N/A	#N/A	#N/A	#N/A	0
746	2015-08-31 15:34:52	14.6				985	2015-09-03 23:14:52	12.95	#N/A	#N/A	#N/A	#N/A	0
747	2015-08-31 15:54:52	14.6				986	2015-09-03 23:34:52	12.95	#N/A	#N/A	#N/A	#N/A	0
748	2015-08-31 16:14:52	14.55				987	2015-09-03 23:54:52	12.95	#N/A	#N/A	#N/A	#N/A	0
749	2015-08-31 16:34:52	13.95				988	2015-09-04 00:14:52	12.9	#N/A	#N/A	#N/A	#N/A	0
750	2015-08-31 16:54:52	13.8				989	2015-09-04 00:34:52	12.9	#N/A	#N/A	#N/A	#N/A	0
751	2015-08-31 17:14:52	13.5				990	2015-09-04 00:54:52	12.9	#N/A	#N/A	#N/A	#N/A	0
752	2015-08-31 17:34:52	13.25				991	2015-09-04 01:14:52	12.9	#N/A	#N/A	#N/A	#N/A	0
753	2015-08-31 17:54:52	13.15				992	2015-09-04 01:34:52	12.9	#N/A	#N/A	#N/A	#N/A	0
754	2015-08-31 18:14:52	13.15				993	2015-09-04 01:54:52	12.9	#N/A	#N/A	#N/A	#N/A	0
755	2015-08-31 18:34:52	13.15				994	2015-09-04 02:14:52	12.85	#N/A	#N/A	#N/A	#N/A	0
756	2015-08-31 18:54:52	13.15				995	2015-09-04 02:34:52	12.85	#N/A	#N/A	#N/A	#N/A	0
757	2015-08-31 19:14:52	13.1				996	2015-09-04 02:54:52	12.85	#N/A	#N/A	#N/A	#N/A	0
758	2015-08-31 19:34:52	13.05				997	2015-09-04 03:14:52	12.85	#N/A	#N/A	#N/A	#N/A	0
759	2015-08-31 19:54:52	13.05				998	2015-09-04 03:34:52	12.85	#N/A	#N/A	#N/A	#N/A	0
760	2015-08-31 20:14:52	13				999	2015-09-04 03:54:52	12.85	#N/A	#N/A	#N/A	#N/A	0
761	2015-08-31 20:34:52	13				1000	2015-09-04 04:14:52	12.85	#N/A	#N/A	#N/A	#N/A	0
762	2015-08-31 20:54:52	13				1001	2015-09-04 04:34:52	12.85	#N/A	#N/A	#N/A	#N/A	0
763	2015-08-31 21:14:52	13				1002	2015-09-04 04:54:52	12.85	#N/A	#N/A	#N/A	#N/A	0
764	2015-08-31 21:34:52	13				1003	2015-09-04 05:14:52	12.85	#N/A	#N/A	#N/A	#N/A	0
765	2015-08-31 21:54:52	13				1004	2015-09-04 05:34:52	12.85	#N/A	#N/A	#N/A	#N/A	0
766	2015-08-31 22:14:52	13				1005	2015-09-04 05:54:52	12.85	#N/A	#N/A	#N/A	#N/A	0
767	2015-08-31 22:34:52	12.95				1006	2015-09-04 06:14:52	12.85	#N/A	#N/A	#N/A	#N/A	0
768	2015-08-31 22:54:52	12.95				1007	2015-09-04 06:34:52	12.9	#N/A	#N/A	#N/A	#N/A	0
769	2015-08-31 23:14:52	12.95				1008	2015-09-04 06:54:52	13	#N/A	#N/A	#N/A	#N/A	0
770	2015-08-31 23:34:52	12.95				1009	2015-09-04 07:14:52	13.15	#N/A	#N/A	#N/A	#N/A	0
771	2015-08-31 23:54:52	12.95				1010	2015-09-04 07:34:52	13.2	#N/A	#N/A	#N/A	#N/A	0
772	2015-09-01 00:14:52	12.95				1011	2015-09-04 07:54:52	13.45	#N/A	#N/A	#N/A	#N/A	0
773	2015-09-01 00:34:52	12.95				1012	2015-09-04 08:14:52	13.5	#N/A	#N/A	#N/A	#N/A	0
774	2015-09-01 00:54:52	12.95				1013	2015-09-04 08:34:52	13.6	#N/A	#N/A	#N/A	#N/A	0
775	2015-09-01 01:14:52	12.9				1014	2015-09-04 08:54:52	13.5	#N/A	#N/A	#N/A	#N/A	0
776	2015-09-01 01:34:52	12.9				1015	2015-09-04 09:14:52	13.85	#N/A	#N/A	#N/A	#N/A	0
777	2015-09-01 01:54:52	12.9				1016	2015-09-04 09:34:52	14.1	#N/A	#N/A	#N/A	#N/A	0
778	2015-09-01 02:14:52	12.9				1017	2015-09-04 09:54:52	13.95	#N/A	#N/A	#N/A	#N/A	0
779	2015-09-01 02:34:52	12.9				1018	2015-09-04 10:14:52	14.05	#N/A	#N/A	#N/A	#N/A	0
780	2015-09-01 02:54:52	12.9				1019	2015-09-04 10:34:52	14.4	#N/A	#N/A	#N/A	#N/A	0
781	2015-09-01 03:14:52	12.9				1020	2015-09-04 10:54:52	14.3	#N/A	#N/A	#N/A	#N/A	0
782	2015-09-01 03:34:52	12.85				1021	2015-09-04 11:14:52	14.45	#N/A	#N/A	#N/A	#N/A	0
783	2015-09-01 03:54:52	12.85				1022	2015-09-04 11:34:52	14.5	#N/A	#N/A	#N/A	#N/A	0
784	2015-09-01 04:14:52	12.85				1023	2015-09-04 11:54:52	14.6	#N/A	#N/A	#N/A	#N/A	0
785	2015-09-01 04:34:52	12.85				1024	2015-09-04 12:14:52	14.6	#N/A	#N/A	#N/A	#N/A	0
786	2015-09-01 04:54:52	12.85				1025	2015-09-04 12:34:52	14.5	#N/A	#N/A	#N/A	#N/A	0
787	2015-09-01 05:14:52	12.85				1026	2015-09-04 12:54:52	14.5	#N/A	#N/A	#N/A	#N/A	0
788	2015-09-01 05:34:52	12.85				1027	2015-09-04 13:14:52	14.55	#N/A	#N/A	#N/A	#N/A	0
789	2015-09-01 05:54:52	12.85				1028	2015-09-04 13:34:52	14.6	#N/A	#N/A	#N/A	#N/A	0
790	2015-09-01 06:14:52	12.85				1029	2015-09-04 13:54:52	14.6	#N/A	#N/A	#N/A	#N/A	0
791	2015-09-01 06:34:52	12.9				1030	2015-09-04 14:14:52	14.6	#N/A	#N/A	#N/A	#N/A	0
792	2015-09-01 06:54:52	12.95				1031	2015-09-04 14:34:52	14.55	#N/A	#N/A	#N/A	#N/A	0
793	2015-09-01 07:14:52	13.1				1032	2015-09-04 14:54:52	14.55	#N/A	#N/A	#N/A	#N/A	0
794	2015-09-01 07:34:52	13.35				1033	2015-09-04 15:14:52	14.45	#N/A	#N/A	#N/A	#N/A	0
795	2015-09-01 07:54:52	13.45				1034	2015-09-04 15:34:52	14.55	#N/A	#N/A	#N/A	#N/A	0
796	2015-09-01 08:14:52	13.55				1035	2015-09-04 15:54:52	14.55	#N/A	#N/A	#N/A	#N/A	0
797	2015-09-01 08:34:52	13.65				1036	2015-09-04 16:14:52	13.65	#N/A	#N/A	#N/A	#N/A	0
798	2015-09-01 08:54:52	13.8				1037	2015-09-04 16:34:52	13.8	#N/A	#N/A	#N/A	#N/A	0
799	2015-09-01 09:14:52	13.85				1038	2015-09-04 16:54:52	13.4	#N/A	#N/A	#N/A	#N/A	0
800	2015-09-01 09:34:52	14.3				1039	2015-09-04 17:14:52	13.25	#N/A	#N/A	#N/A	#N/A	0
801	2015-09-01 09:54:52	14.4				1040	2015-09-04 17:34:52	13.15	#N/A	#N/A	#N/A	#N/A	0
802	2015-09-01 10:14:52	14.55				1041	2015-09-04 17:54:52	13.1	#N/A	#N/A	#N/A	#N/A	0
803	2015-09-01 10:34:52	14.6				1042	2015-09-04 18:14:52	13.1	#N/A	#N/A	#N/A	#N/A	0
804	2015-09-01 10:54:52	14.45				1043	2015-09-04 18:34:52	13.05	#N/A	#N/A	#N/A	#N/A	0
805	2015-09-01 11:14:52	14.6				1044	2015-09-04 18:54:52	13.05	13.05	12.8	14.6	0.25	1
806	2015-09-01 11:34:52	14.6				1045	2015-09-04 19:14:52	13.05	#N/A	#N/A	#N/A	#N/A	0
807	2015-09-01 11:54:52	14.5				1046	2015-09-04 19:34:52	13.05	#N/A	#N/A	#N/A	#N/A	0
808	2015-09-01 12:14:52	14.5				1047	2015-09-04 19:54:52	13	#N/A	#N/A	#N/A	#N/A	0
809	2015-09-01 12:34:52	14.55				1048	2015-09-04 20:14:52	13	#N/A	#N/A	#N/A	#N/A	0
810	2015-09-01 12:54:52	14.55				1049	2015-09-04 20:34:52	13	#N/A	#N/A	#N/A	#N/A	0
811	2015-09-01 13:14:52	14.55				1050	2015-09-04 20:54:52	13	#N/A	#N/A	#N/A	#N/A	0
812	2015-09-01 13:34:52	14.6				1051	2015-09-04 21:14:52	13	#N/A	#N/A	#N/A	#N/A	0
813	2015-09-01 13:54:52	14.6				1052	2015-09-04 21:34:52	12.95	#N/A	#N/A	#N/A	#N/A	0
814	2015-09-01 14:14:52	14.6				1053	2015-09-04 21:54:52	12.95	#N/A	#N/A	#N/A	#N/A	0
815	2015-09-01 14:34:52	14.6				1054	2015-09-04 22:14:52	12.95	#N/A	#N/A	#N/A	#N/A	0
816	2015-09-01 14:54:52	14.6				1055	2015-09-04 22:34:52	12.95	#N/A	#N/A	#N/A	#N/A	0
817	2015-09-01 15:14:52	14.6				1056	2015-09-04 22:54:52	12.95	#N/A	#N/A	#N/A	#N/A	0
818	2015-09-01 15:34:52	14.6				1057	2015-09-04 23:14:52	12.95	#N/A	#N/A	#N/A	#N/A	0
819	2015-09-01 15:54:52	14.6				1058	2015-09-04 23:34:52	12.9	#N/A	#N/A	#N/A	#N/A	0
820	2015-09-01 16:14:52	14.6				1059	2015-09-04 23:54:52	12.9	#N/A	#N/A	#N/A	#N/A	0
821	2015-09-01 16:34:52	14.55				1060	2015-09-05 00:14:52	12.9	#N/A	#N/A	#N/A	#N/A	0
822	2015-09-01 16:54:52	14.55				1061	2015-09-05 00:34:52	12.9	#N/A	#N/A	#N/A	#N/A	0
823	2015-09-01 17:14:52	13.4				1062	2015-09-05 00:54:52	12.9	#N/A	#N/A	#N/A	#N/A	0
824	2015-09-01 17:34:52	13.3				1063	2015-09-05 01:14:52	12.9	#N/A	#N/A	#N/A	#N/A	0
825	2015-09-01 17:54:52	13.15				1064	2015-09-05 01:34:52	12.9	#N/A	#N/A	#N/A	#N/A	0
826	2015-09-01 18:14:52	13				1065	2015-09-05 01:54:52	12.85	#N/A	#N/A	#N/A	#N/A	0
827	2015-09-01 18:34:52	13				1066	2015-09-05 02:14:52	12.85	#N/A	#N/A	#N/A	#N/A	0
828	2015-09-01 18:54:52	13				1067	2015-09-05 02:34:52	12.8	#N/A	#N/A	#N/A	#N/A	0
829	2015-09-01 19:14:52	13				1068	2015-09-05 02:54:52	12.8	#N/A	#N/A	#N/A	#N/A	0
830	2015-09-01 19:34:52	12.95				1069	2015-09-05 03:14:52	12.8	#N/A	#N/A	#N/A	#N/A	0
831	2015-09-01 19:54:52	12.95				1070	2015-09-05 03:34:52	12.8	#N/A	#N/A	#N/A	#N/A	0
832	2015-09-01 20:14:52	12.95				1071	2015-09-05 03:54:52	12.8	#N/A	#N/A	#N/A	#N/A	0
833	2015-09-01 20:34:52	12.95				1072	2015-09-05 04:14:52	12.8	#N/A	#N/A	#N/A	#N/A	0
834	2015-09-01 20:54:52	12.95				1073	2015-09-05 04:34:52	12.8	#N/A	#N/A	#N/A	#N/A	0
835	2015-09-01 21:14:52	12.9				1074	2015-09-05 04:54:52	12.8	#N/A	#N/A	#N/A	#N/A	0
836	2015-09-01 21:34:52	12.9				1075	2015-09-05 05:14:52	12.8	#N/A	#N/A	#N/A	#N/A	0
837	2015-09-01 21:54:52	12.9				1076	2015-09-05 05:34:52	12.8	#N/A	#N/A	#N/A	#N/A	0
838	2015-09-01 22:14:52	12.9				1077	2015-09-05 05:54:52	12.8	#N/A	#N/A	#N/A	#N/A	0
839	2015-09-01 22:34:52	12.9				1078	2015-09-05 06:14:52	12.85	#N/A	#N/A	#N/A	#N/A	0
840	2015-09-01 22:54:52	12.9				1079	2015-09-05 06:34:52	12.85	#N/A	#N/A	#N/A	#N/A	0
841	2015-09-01 23:14:52	12.85				1080	2015-09-05 06:54:52	12.85	#N/A	#N/A	#N/A	#N/A	0
842	2015-09-01 23:34:52	12.85				1081	2015-09-05 07:14:52	13.1	#N/A	#N/A	#N/A	#N/A	0
843	2015-09-01 23:54:52	12.85				1082	2015-09-05 07:34:52	13.3	#N/A	#N/A	#N/A	#N/A	0
844	2015-09-02 00:14:52	12.85				1083	2015-09-05 07:54:52	13.4	#N/A	#N/A	#N/A	#N/A	0
845	2015-09-02 00:34:52	12.85				1084	2015-09-05 08:14:52	13.45	#N/A	#N/A	#N/A	#N/A	0
846	2015-09-02 00:54:52	12.8				1085	2015-09-05 08:34:52	13.55	#N/A	#N/A	#N/A	#N/A	0
847	2015-09-02 01:14:52	12.8				1086	2015-09-05 08:54:52	13.7	#N/A	#N/A	#N/A	#N/A	0
848	2015-09-02 01:34:52	12.8				1087	2015-09-05 09:14:52	13.6	#N/A	#N/A	#N/A	#N/A	0
849	2015-09-02 01:54:52	12.8				1088	2015-09-05 09:34:52	13.7	#N/A	#N/A	#N/A	#N/A	0
850	2015-09-02 02:14:52	12.8				1089	2015-09-05 09:54:52	13.85	#N/A	#N/A	#N/A	#N/A	0
851	2015-09-02 02:34:52	12.8				1090	2015-09-05 10:14:52	13.8	#N/A	#N/A	#N/A	#N/A	0
852	2015-09-02 02:54:52	12.75				1091	2015-09-05 10:34:52	14.1	#N/A	#N/A	#N/A	#N/A	0
853	2015-09-02 03:14:52	12.75				1092	2015-09-05 10:54:52	14.35	#N/A	#N/A	#N/A	#N/A	0
854	2015-09-02 03:34:52	12.75				1093	2015-09-05 11:14:52	14.35	#N/A	#N/A	#N/A	#N/A	0
855	2015-09-02 03:54:52	12.75				1094	2015-09-05 11:34:52	14.6	#N/A	#N/A	#N/A	#N/A	0
856	2015-09-02 04:14:52	12.75				1095	2015-09-05 11:54:52	14.45	#N/A	#N/A	#N/A	#N/A	0
857	2015-09-02 04:34:52	12.7				1096	2015-09-05 12:14:52	14.45	#N/A	#N/A	#N/A	#N/A	0
858	2015-09-02 04:54:52	12.7				1097	2015-09-05 12:34:52	14.6	#N/A	#N/A	#N/A	#N/A	0
859	2015-09-02 05:14:52	12.7				1098	2015-09-05 12:54:52	14.6	#N/A	#N/A	#N/A	#N/A	0
860	2015-09-02 05:34:52	12.7				1099	2015-09-05 13:14:52	14.6	#N/A	#N/A	#N/A	#N/A	0
861	2015-09-02 05:54:52	12.65				1100	2015-09-05 13:34:52	14.6	#N/A	#N/A	#N/A	#N/A	0
862	2015-09-02 06:14:52	12.65				1101	2015-09-05 13:54:52	14.6	#N/A	#N/A	#N/A	#N/A	0
863	2015-09-02 06:34:52	12.7				1102	2015-09-05 14:14:52	14.6	#N/A	#N/A	#N/A	#N/A	0
864	2015-09-02 06:54:52	12.8				1103	2015-09-05 14:34:52	14.55	#N/A	#N/A	#N/A	#N/A	0
865	2015-09-02 07:14:52	12.9				1104	2015-09-05 14:54:52	14.6	#N/A	#N/A	#N/A	#N/A	0
866	2015-09-02 07:34:52	13.2				1105	2015-09-05 15:14:52	14.6	#N/A	#N/A	#N/A	#N/A	0
867	2015-09-02 07:54:52	13.35				1106	2015-09-05 15:34:52	14.6	#N/A	#N/A	#N/A	#N/A	0
868	2015-09-02 08:14:52	13.3				1107	2015-09-05 15:54:52	14.6	#N/A	#N/A	#N/A	#N/A	0
869	2015-09-02 08:34:52	13.4				1108	2015-09-05 16:14:52	14.55	#N/A	#N/A	#N/A	#N/A	0
870	2015-09-02 08:54:52	13.45				1109	2015-09-05 16:34:52	14.55	#N/A	#N/A	#N/A	#N/A	0
871	2015-09-02 09:14:52	13.55				1110	2015-09-05 16:54:52	14.55	#N/A	#N/A	#N/A	#N/A	0
872	2015-09-02 09:34:52	13.45				1111	2015-09-05 17:14:52	14.55	#N/A	#N/A	#N/A	#N/A	0
873	2015-09-02 09:54:52	13.7				1112	2015-09-05 17:34:52	13.55	#N/A	#N/A	#N/A	#N/A	0
874	2015-09-02 10:14:52	13.65				1113	2015-09-05 17:54:52	13.2	#N/A	#N/A	#N/A	#N/A	0
875	2015-09-02 10:34:52	14				1114	2015-09-05 18:14:52	13.15	#N/A	#N/A	#N/A	#N/A	0
876	2015-09-02 10:54:52	14.05				1115	2015-09-05 18:34:52	13.15	#N/A	#N/A	#N/A	#N/A	0
877	2015-09-02 11:14:52	13.85				1116	2015-09-05 18:54:52	13	13	12.75	14.6	0.25	1
878	2015-09-02 11:34:52	13.6				1117	2015-09-05 19:14:52	13.05	#N/A	#N/A	#N/A	#N/A	0
879	2015-09-02 11:54:52	13.6				1118	2015-09-05 19:34:52	13	#N/A	#N/A	#N/A	#N/A	0
880	2015-09-02 12:14:52	14.05				1119	2015-09-05 19:54:52	13	#N/A	#N/A	#N/A	#N/A	0
881	2015-09-02 12:34:52	14.35				1120	2015-09-05 20:14:52	13	#N/A	#N/A	#N/A	#N/A	0
882	2015-09-02 12:54:52	14.25				1121	2015-09-05 20:34:52	13	#N/A	#N/A	#N/A	#N/A	0
883	2015-09-02 13:14:52	13.95				1122	2015-09-05 20:54:52	13	#N/A	#N/A	#N/A	#N/A	0
884	2015-09-02 13:34:52	14.45				1123	2015-09-05 21:14:52	13	#N/A	#N/A	#N/A	#N/A	0
885	2015-09-02 13:54:52	14.6				1124	2015-09-05 21:34:52	12.95	#N/A	#N/A	#N/A	#N/A	0
886	2015-09-02 14:14:52	14.6				1125	2015-09-05 21:54:52	12.95	#N/A	#N/A	#N/A	#N/A	0
887	2015-09-02 14:34:52	14.5				1126	2015-09-05 22:14:52	12.95	#N/A	#N/A	#N/A	#N/A	0
888	2015-09-02 14:54:52	14.5				1127	2015-09-05 22:34:52	12.95	#N/A	#N/A	#N/A	#N/A	0
889	2015-09-02 15:14:52	14.6				1128	2015-09-05 22:54:52	12.95	#N/A	#N/A	#N/A	#N/A	0
890	2015-09-02 15:34:52	14.6				1129	2015-09-05 23:14:52	12.95	#N/A	#N/A	#N/A	#N/A	0
891	2015-09-02 15:54:52	14.6				1130	2015-09-05 23:34:52	12.9	#N/A	#N/A	#N/A	#N/A	0
892	2015-09-02 16:14:52	14.6				1131	2015-09-05 23:54:52	12.9	#N/A	#N/A	#N/A	#N/A	0
893	2015-09-02 16:34:52	14.6				1132	2015-09-06 00:14:52	12.9	#N/A	#N/A	#N/A	#N/A	0
894	2015-09-02 16:54:52	14.55				1133	2015-09-06 00:34:52	12.9	#N/A	#N/A	#N/A	#N/A	0
895	2015-09-02 17:14:52	14.15				1134	2015-09-06 00:54:52	12.9	#N/A	#N/A	#N/A	#N/A	0
896	2015-09-02 17:34:52	14.3				1135	2015-09-06 01:14:52	12.85	#N/A	#N/A	#N/A	#N/A	0
897	2015-09-02 17:54:52	13.65				1136	2015-09-06 01:34:52	12.85	#N/A	#N/A	#N/A	#N/A	0
898	2015-09-02 18:14:52	13.45				1137	2015-09-06 01:54:52	12.85	#N/A	#N/A	#N/A	#N/A	0
899	2015-09-02 18:34:52	13.4				1138	2015-09-06 02:14:52	12.85	#N/A	#N/A	#N/A	#N/A	0
900	2015-09-02 18:54:52	13.2				1139	2015-09-06 02:34:52	12.85	#N/A	#N/A	#N/A	#N/A	0
901	2015-09-02 19:14:52	13.1				1140	2015-09-06 02:54:52	12.8	#N/A	#N/A	#N/A	#N/A	0
902	2015-09-02 19:34:52	13.1				1141	2015-09-06 03:14:52	12.8	#N/A	#N/A	#N/A	#N/A	0
903	2015-09-02 19:54:52	13.1				1142	2015-09-06 03:34:52	12.8	#N/A	#N/A	#N/A	#N/A	0
904	2015-09-02 20:14:52	13.05				1143	2015-09-06 03:54:52	12.8	#N/A	#N/A	#N/A	#N/A	0
905	2015-09-02 20:34:52	13.05				1144	2015-09-06 04:14:52	12.75	#N/A	#N/A	#N/A	#N/A	0
906	2015-09-02 20:54:52	13				1145	2015-09-06 04:34:52	12.75	#N/A	#N/A	#N/A	#N/A	0
907	2015-09-02 21:14:52	13				1146	2015-09-06 04:54:52	12.75	#N/A	#N/A	#N/A	#N/A	0
908	2015-09-02 21:34:52	13				1147	2015-09-06 05:14:52	12.75	#N/A	#N/A	#N/A	#N/A	0
909	2015-09-02 21:54:52	13				1148	2015-09-06 05:34:52	12.75	#N/A	#N/A	#N/A	#N/A	0
910	2015-09-02 22:14:52	13				1149	2015-09-06 05:54:52	12.75	#N/A	#N/A	#N/A	#N/A	0
911	2015-09-02 22:34:52	13				1150	2015-09-06 06:14:52	12.85	#N/A	#N/A	#N/A	#N/A	0
912	2015-09-02 22:54:52	12.95				1151	2015-09-06 06:34:52	12.9	#N/A	#N/A	#N/A	#N/A	0
913	2015-09-02 23:14:52	12.95				1152	2015-09-06 06:54:52	13.05	#N/A	#N/A	#N/A	#N/A	0
914	2015-09-02 23:34:52	12.95				1153	2015-09-06 07:14:52	13.25	#N/A	#N/A	#N/A	#N/A	0
915	2015-09-02 23:54:52	12.95				1154	2015-09-06 07:34:52	13.35	#N/A	#N/A	#N/A	#N/A	0
916	2015-09-03 00:14:52	12.95				1155	2015-09-06 07:54:52	13.35	#N/A	#N/A	#N/A	#N/A	0
917	2015-09-03 00:34:52	12.95				1156	2015-09-06 08:14:52	13.4	#N/A	#N/A	#N/A	#N/A	0
918	2015-09-03 00:54:52	12.95				1157	2015-09-06 08:34:52	13.5	#N/A	#N/A	#N/A	#N/A	0
919	2015-09-03 01:14:52	12.95				1158	2015-09-06 08:54:52	13.55	#N/A	#N/A	#N/A	#N/A	0
920	2015-09-03 01:34:52	12.9				1159	2015-09-06 09:14:52	13.6	#N/A	#N/A	#N/A	#N/A	0
921	2015-09-03 01:54:52	12.9				1160	2015-09-06 09:34:52	13.75	#N/A	#N/A	#N/A	#N/A	0
922	2015-09-03 02:14:52	12.9				1161	2015-09-06 09:54:52	13.75	#N/A	#N/A	#N/A	#N/A	0
923	2015-09-03 02:34:52	12.9				1162	2015-09-06 10:14:52	14	#N/A	#N/A	#N/A	#N/A	0
924	2015-09-03 02:54:52	12.9				1163	2015-09-06 10:34:52	14.15	#N/A	#N/A	#N/A	#N/A	0
925	2015-09-03 03:14:52	12.9				1164	2015-09-06 10:54:52	14.2	#N/A	#N/A	#N/A	#N/A	0
926	2015-09-03 03:34:52	12.9				1165	2015-09-06 11:14:52	14.6	#N/A	#N/A	#N/A	#N/A	0
927	2015-09-03 03:54:52	12.9				1166	2015-09-06 11:34:52	14.55	#N/A	#N/A	#N/A	#N/A	0
928	2015-09-03 04:14:52	12.9				1167	2015-09-06 11:54:52	14.6	#N/A	#N/A	#N/A	#N/A	0
929	2015-09-03 04:34:52	12.9				1168	2015-09-06 12:14:52	14.6	#N/A	#N/A	#N/A	#N/A	0
930	2015-09-03 04:54:52	12.85				1169	2015-09-06 12:34:52	14.6	#N/A	#N/A	#N/A	#N/A	0
931	2015-09-03 05:14:52	12.85				1170	2015-09-06 12:54:52	14.6	#N/A	#N/A	#N/A	#N/A	0
932	2015-09-03 05:34:52	12.85				1171	2015-09-06 13:14:52	14.55	#N/A	#N/A	#N/A	#N/A	0
933	2015-09-03 05:54:52	12.9				1172	2015-09-06 13:34:52	14.55	#N/A	#N/A	#N/A	#N/A	0
934	2015-09-03 06:14:52	13				1173	2015-09-06 13:54:52	14.55	#N/A	#N/A	#N/A	#N/A	0
935	2015-09-03 06:34:52	13.05				1174	2015-09-06 14:14:52	14.6	#N/A	#N/A	#N/A	#N/A	0
936	2015-09-03 06:54:52	13.15				1175	2015-09-06 14:34:52	14.55	#N/A	#N/A	#N/A	#N/A	0
937	2015-09-03 07:14:52	13.3				1176	2015-09-06 14:54:52	14.6	#N/A	#N/A	#N/A	#N/A	0
938	2015-09-03 07:34:52	13.5				1177	2015-09-06 15:14:52	14.6	#N/A	#N/A	#N/A	#N/A	0
939	2015-09-03 07:54:52	13.45				1178	2015-09-06 15:34:52	14.55	#N/A	#N/A	#N/A	#N/A	0
940	2015-09-03 08:14:52	13.5				1179	2015-09-06 15:54:52	14.55	#N/A	#N/A	#N/A	#N/A	0
941	2015-09-03 08:34:52	13.6				1180	2015-09-06 16:14:52	13.6	#N/A	#N/A	#N/A	#N/A	0
942	2015-09-03 08:54:52	13.7				1181	2015-09-06 16:34:52	14.55	#N/A	#N/A	#N/A	#N/A	0
943	2015-09-03 09:14:52	14.2				1182	2015-09-06 16:54:52	14.55	#N/A	#N/A	#N/A	#N/A	0
944	2015-09-03 09:34:52	14.25				1183	2015-09-06 17:14:52	14.55	#N/A	#N/A	#N/A	#N/A	0
945	2015-09-03 09:54:52	14.4				1184	2015-09-06 17:34:52	13.65	#N/A	#N/A	#N/A	#N/A	0
946	2015-09-03 10:14:52	14.4				1185	2015-09-06 17:54:52	13.35	#N/A	#N/A	#N/A	#N/A	0
947	2015-09-03 10:34:52	14.45				1186	2015-09-06 18:14:52	13.2	#N/A	#N/A	#N/A	#N/A	0
948	2015-09-03 10:54:52	14.55				1187	2015-09-06 18:34:52	13	#N/A	#N/A	#N/A	#N/A	0
949	2015-09-03 11:14:52	14.6				1188	2015-09-06 18:54:52	13	13	12.65	14.6	0.35	1
950	2015-09-03 11:34:52	14.6				1189	2015-09-06 19:14:52	13	#N/A	#N/A	#N/A	#N/A	0
951	2015-09-03 11:54:52	14.55				1190	2015-09-06 19:34:52	12.95	#N/A	#N/A	#N/A	#N/A	0
952	2015-09-03 12:14:52	14.6				1191	2015-09-06 19:54:52	12.95	#N/A	#N/A	#N/A	#N/A	0
953	2015-09-03 12:34:52	14.6				1192	2015-09-06 20:14:52	12.95	#N/A	#N/A	#N/A	#N/A	0
954	2015-09-03 12:54:52	14.55				1193	2015-09-06 20:34:52	12.95	#N/A	#N/A	#N/A	#N/A	0
955	2015-09-03 13:14:52	14.6				1194	2015-09-06 20:54:52	12.9	#N/A	#N/A	#N/A	#N/A	0
956	2015-09-03 13:34:52	14.6				1195	2015-09-06 21:14:52	12.9	#N/A	#N/A	#N/A	#N/A	0
957	2015-09-03 13:54:52	14.6				1196	2015-09-06 21:34:52	12.9	#N/A	#N/A	#N/A	#N/A	0
958	2015-09-03 14:14:52	14.55				1197	2015-09-06 21:54:52	12.9	#N/A	#N/A	#N/A	#N/A	0
959	2015-09-03 14:34:52	14.6				1198	2015-09-06 22:14:52	12.9	#N/A	#N/A	#N/A	#N/A	0
960	2015-09-03 14:54:52	14.6				1199	2015-09-06 22:34:52	12.85	#N/A	#N/A	#N/A	#N/A	0
961	2015-09-03 15:14:52	14.6				1200	2015-09-06 22:54:52	12.85	#N/A	#N/A	#N/A	#N/A	0
962	2015-09-03 15:34:52	14.55				1201	2015-09-06 23:14:52	12.85	#N/A	#N/A	#N/A	#N/A	0
963	2015-09-03 15:54:52	14.55				1202	2015-09-06 23:34:52	12.85	#N/A	#N/A	#N/A	#N/A	0
964	2015-09-03 16:14:52	14.6				1203	2015-09-06 23:54:52	12.8	#N/A	#N/A	#N/A	#N/A	0
965	2015-09-03 16:34:52	14.55				1204	2015-09-07 00:14:52	12.8	#N/A	#N/A	#N/A	#N/A	0
966	2015-09-03 16:54:52	14.55				1205	2015-09-07 00:34:52	12.8	#N/A	#N/A	#N/A	#N/A	0
967	2015-09-03 17:14:52	14.55				1206	2015-09-07 00:54:52	12.8	#N/A	#N/A	#N/A	#N/A	0
968	2015-09-03 17:34:52	14.15				1207	2015-09-07 01:14:52	12.75	#N/A	#N/A	#N/A	#N/A	0
969	2015-09-03 17:54:52	13.35				1208	2015-09-07 01:34:52	12.75	#N/A	#N/A	#N/A	#N/A	0
970	2015-09-03 18:14:52	13.2				1209	2015-09-07 01:54:52	12.75	#N/A	#N/A	#N/A	#N/A	0
971	2015-09-03 18:34:52	13.15				1210	2015-09-07 02:14:52	12.7	#N/A	#N/A	#N/A	#N/A	0
972	2015-09-03 18:54:52	13.15				1211	2015-09-07 02:34:52	12.7	#N/A	#N/A	#N/A	#N/A	0
973	2015-09-03 19:14:52	13.15				1212	2015-09-07 02:54:52	12.7	#N/A	#N/A	#N/A	#N/A	0
974	2015-09-03 19:34:52	13.15				1213	2015-09-07 03:14:52	12.7	#N/A	#N/A	#N/A	#N/A	0
975	2015-09-03 19:54:52	13.1				1214	2015-09-07 03:34:52	12.7	#N/A	#N/A	#N/A	#N/A	0
976	2015-09-03 20:14:52	13.05				1215	2015-09-07 03:54:52	12.7	#N/A	#N/A	#N/A	#N/A	0
977	2015-09-03 20:34:52	13.05				1216	2015-09-07 04:14:52	12.65	#N/A	#N/A	#N/A	#N/A	0
978	2015-09-03 20:54:52	13.05				1217	2015-09-07 04:34:52	12.65	#N/A	#N/A	#N/A	#N/A	0
979	2015-09-03 21:14:52	13.05				1218	2015-09-07 04:54:52	12.65	#N/A	#N/A	#N/A	#N/A	0
980	2015-09-03 21:34:52	13				1219	2015-09-07 05:14:52	12.65	#N/A	#N/A	#N/A	#N/A	0
981	2015-09-03 21:54:52	13				1220	2015-09-07 05:34:52	12.65	#N/A	#N/A	#N/A	#N/A	0
982	2015-09-03 22:14:52	13				1221	2015-09-07 05:54:52	12.65	#N/A	#N/A	#N/A	#N/A	0
983	2015-09-03 22:34:52	12.95				1222	2015-09-07 06:14:52	12.65	#N/A	#N/A	#N/A	#N/A	0
984	2015-09-03 22:54:52	12.95				1223	2015-09-07 06:34:52	12.7	#N/A	#N/A	#N/A	#N/A	0
985	2015-09-03 23:14:52	12.95				1224	2015-09-07 06:54:52	12.75	#N/A	#N/A	#N/A	#N/A	0
986	2015-09-03 23:34:52	12.95				1225	2015-09-07 07:14:52	13.15	#N/A	#N/A	#N/A	#N/A	0
987	2015-09-03 23:54:52	12.95				1226	2015-09-07 07:34:52	13.15	#N/A	#N/A	#N/A	#N/A	0
988	2015-09-04 00:14:52	12.9				1227	2015-09-07 07:54:52	13.2	#N/A	#N/A	#N/A	#N/A	0
989	2015-09-04 00:34:52	12.9				1228	2015-09-07 08:14:52	13.25	#N/A	#N/A	#N/A	#N/A	0
990	2015-09-04 00:54:52	12.9				1229	2015-09-07 08:34:52	13.35	#N/A	#N/A	#N/A	#N/A	0
991	2015-09-04 01:14:52	12.9				1230	2015-09-07 08:54:52	13.4	#N/A	#N/A	#N/A	#N/A	0
992	2015-09-04 01:34:52	12.9				1231	2015-09-07 09:14:52	13.35	#N/A	#N/A	#N/A	#N/A	0
993	2015-09-04 01:54:52	12.9				1232	2015-09-07 09:34:52	13.55	#N/A	#N/A	#N/A	#N/A	0
994	2015-09-04 02:14:52	12.85				1233	2015-09-07 09:54:52	13.7	#N/A	#N/A	#N/A	#N/A	0
995	2015-09-04 02:34:52	12.85				1234	2015-09-07 10:14:52	13.8	#N/A	#N/A	#N/A	#N/A	0
996	2015-09-04 02:54:52	12.85				1235	2015-09-07 10:34:52	13.8	#N/A	#N/A	#N/A	#N/A	0
997	2015-09-04 03:14:52	12.85				1236	2015-09-07 10:54:52	13.75	#N/A	#N/A	#N/A	#N/A	0
998	2015-09-04 03:34:52	12.85				1237	2015-09-07 11:14:52	14.2	#N/A	#N/A	#N/A	#N/A	0
999	2015-09-04 03:54:52	12.85				1238	2015-09-07 11:34:52	14.3	#N/A	#N/A	#N/A	#N/A	0
1000	2015-09-04 04:14:52	12.85				1239	2015-09-07 11:54:52	14.35	#N/A	#N/A	#N/A	#N/A	0
1001	2015-09-04 04:34:52	12.85				1240	2015-09-07 12:14:52	14.35	#N/A	#N/A	#N/A	#N/A	0
1002	2015-09-04 04:54:52	12.85				1241	2015-09-07 12:34:52	14.55	#N/A	#N/A	#N/A	#N/A	0
1003	2015-09-04 05:14:52	12.85				1242	2015-09-07 12:54:52	14.55	#N/A	#N/A	#N/A	#N/A	0
1004	2015-09-04 05:34:52	12.85				1243	2015-09-07 13:14:52	14.5	#N/A	#N/A	#N/A	#N/A	0
1005	2015-09-04 05:54:52	12.85				1244	2015-09-07 13:34:52	14.5	#N/A	#N/A	#N/A	#N/A	0
1006	2015-09-04 06:14:52	12.85				1245	2015-09-07 13:54:52	14.55	#N/A	#N/A	#N/A	#N/A	0
1007	2015-09-04 06:34:52	12.9				1246	2015-09-07 14:14:52	14.55	#N/A	#N/A	#N/A	#N/A	0
1008	2015-09-04 06:54:52	13				1247	2015-09-07 14:34:52	14.55	#N/A	#N/A	#N/A	#N/A	0
1009	2015-09-04 07:14:52	13.15				1248	2015-09-07 14:54:52	14.6	#N/A	#N/A	#N/A	#N/A	0
1010	2015-09-04 07:34:52	13.2				1249	2015-09-07 15:14:52	14.55	#N/A	#N/A	#N/A	#N/A	0
1011	2015-09-04 07:54:52	13.45				1250	2015-09-07 15:34:52	14.55	#N/A	#N/A	#N/A	#N/A	0
1012	2015-09-04 08:14:52	13.5				1251	2015-09-07 15:54:52	14.55	#N/A	#N/A	#N/A	#N/A	0
1013	2015-09-04 08:34:52	13.6				1252	2015-09-07 16:14:52	14.6	#N/A	#N/A	#N/A	#N/A	0
1014	2015-09-04 08:54:52	13.5				1253	2015-09-07 16:34:52	14.55	#N/A	#N/A	#N/A	#N/A	0
1015	2015-09-04 09:14:52	13.85				1254	2015-09-07 16:54:52	14.6	#N/A	#N/A	#N/A	#N/A	0
1016	2015-09-04 09:34:52	14.1				1255	2015-09-07 17:14:52	14.55	#N/A	#N/A	#N/A	#N/A	0
1017	2015-09-04 09:54:52	13.95				1256	2015-09-07 17:34:52	14.5	#N/A	#N/A	#N/A	#N/A	0
1018	2015-09-04 10:14:52	14.05				1257	2015-09-07 17:54:52	13.65	#N/A	#N/A	#N/A	#N/A	0
1019	2015-09-04 10:34:52	14.4				1258	2015-09-07 18:14:52	13.45	#N/A	#N/A	#N/A	#N/A	0
1020	2015-09-04 10:54:52	14.3				1259	2015-09-07 18:34:52	13.4	#N/A	#N/A	#N/A	#N/A	0
1021	2015-09-04 11:14:52	14.45				1260	2015-09-07 18:54:52	13.05	13.05	12.75	14.6	0.3	1
1022	2015-09-04 11:34:52	14.5				1261	2015-09-07 19:14:52	13.05	#N/A	#N/A	#N/A	#N/A	0
1023	2015-09-04 11:54:52	14.6				1262	2015-09-07 19:34:52	13	#N/A	#N/A	#N/A	#N/A	0
1024	2015-09-04 12:14:52	14.6				1263	2015-09-07 19:54:52	13	#N/A	#N/A	#N/A	#N/A	0
1025	2015-09-04 12:34:52	14.5				1264	2015-09-07 20:14:52	13	#N/A	#N/A	#N/A	#N/A	0
1026	2015-09-04 12:54:52	14.5				1265	2015-09-07 20:34:52	13	#N/A	#N/A	#N/A	#N/A	0
1027	2015-09-04 13:14:52	14.55				1266	2015-09-07 20:54:52	12.95	#N/A	#N/A	#N/A	#N/A	0
1028	2015-09-04 13:34:52	14.6				1267	2015-09-07 21:14:52	12.95	#N/A	#N/A	#N/A	#N/A	0
1029	2015-09-04 13:54:52	14.6				1268	2015-09-07 21:34:52	12.95	#N/A	#N/A	#N/A	#N/A	0
1030	2015-09-04 14:14:52	14.6				1269	2015-09-07 21:54:52	12.95	#N/A	#N/A	#N/A	#N/A	0
1031	2015-09-04 14:34:52	14.55				1270	2015-09-07 22:14:52	12.95	#N/A	#N/A	#N/A	#N/A	0
1032	2015-09-04 14:54:52	14.55				1271	2015-09-07 22:34:52	12.9	#N/A	#N/A	#N/A	#N/A	0
1033	2015-09-04 15:14:52	14.45				1272	2015-09-07 22:54:52	12.9	#N/A	#N/A	#N/A	#N/A	0
1034	2015-09-04 15:34:52	14.55				1273	2015-09-07 23:14:52	12.9	#N/A	#N/A	#N/A	#N/A	0
1035	2015-09-04 15:54:52	14.55				1274	2015-09-07 23:34:52	12.9	#N/A	#N/A	#N/A	#N/A	0
1036	2015-09-04 16:14:52	13.65				1275	2015-09-07 23:54:52	12.9	#N/A	#N/A	#N/A	#N/A	0
1037	2015-09-04 16:34:52	13.8				1276	2015-09-08 00:14:52	12.9	#N/A	#N/A	#N/A	#N/A	0
1038	2015-09-04 16:54:52	13.4				1277	2015-09-08 00:34:52	12.85	#N/A	#N/A	#N/A	#N/A	0
1039	2015-09-04 17:14:52	13.25				1278	2015-09-08 00:54:52	12.85	#N/A	#N/A	#N/A	#N/A	0
1040	2015-09-04 17:34:52	13.15				1279	2015-09-08 01:14:52	12.85	#N/A	#N/A	#N/A	#N/A	0
1041	2015-09-04 17:54:52	13.1				1280	2015-09-08 01:34:52	12.85	#N/A	#N/A	#N/A	#N/A	0
1042	2015-09-04 18:14:52	13.1				1281	2015-09-08 01:54:52	12.85	#N/A	#N/A	#N/A	#N/A	0
1043	2015-09-04 18:34:52	13.05				1282	2015-09-08 02:14:52	12.85	#N/A	#N/A	#N/A	#N/A	0
1044	2015-09-04 18:54:52	13.05				1283	2015-09-08 02:34:52	12.8	#N/A	#N/A	#N/A	#N/A	0
1045	2015-09-04 19:14:52	13.05				1284	2015-09-08 02:54:52	12.8	#N/A	#N/A	#N/A	#N/A	0
1046	2015-09-04 19:34:52	13.05				1285	2015-09-08 03:14:52	12.8	#N/A	#N/A	#N/A	#N/A	0
1047	2015-09-04 19:54:52	13				1286	2015-09-08 03:34:52	12.8	#N/A	#N/A	#N/A	#N/A	0
1048	2015-09-04 20:14:52	13				1287	2015-09-08 03:54:52	12.8	#N/A	#N/A	#N/A	#N/A	0
1049	2015-09-04 20:34:52	13				1288	2015-09-08 04:14:52	12.8	#N/A	#N/A	#N/A	#N/A	0
1050	2015-09-04 20:54:52	13				1289	2015-09-08 04:34:52	12.75	#N/A	#N/A	#N/A	#N/A	0
1051	2015-09-04 21:14:52	13				1290	2015-09-08 04:54:52	12.75	#N/A	#N/A	#N/A	#N/A	0
1052	2015-09-04 21:34:52	12.95				1291	2015-09-08 05:14:52	12.75	#N/A	#N/A	#N/A	#N/A	0
1053	2015-09-04 21:54:52	12.95				1292	2015-09-08 05:34:52	12.75	#N/A	#N/A	#N/A	#N/A	0
1054	2015-09-04 22:14:52	12.95				1293	2015-09-08 05:54:52	12.75	#N/A	#N/A	#N/A	#N/A	0
1055	2015-09-04 22:34:52	12.95				1294	2015-09-08 06:14:52	12.75	#N/A	#N/A	#N/A	#N/A	0
1056	2015-09-04 22:54:52	12.95				1295	2015-09-08 06:34:52	12.8	#N/A	#N/A	#N/A	#N/A	0
1057	2015-09-04 23:14:52	12.95				1296	2015-09-08 06:54:52	12.8	#N/A	#N/A	#N/A	#N/A	0
1058	2015-09-04 23:34:52	12.9				1297	2015-09-08 07:14:52	12.85	#N/A	#N/A	#N/A	#N/A	0
1059	2015-09-04 23:54:52	12.9				1298	2015-09-08 07:34:52	12.9	#N/A	#N/A	#N/A	#N/A	0
1060	2015-09-05 00:14:52	12.9				1299	2015-09-08 07:54:52	12.8	#N/A	#N/A	#N/A	#N/A	0
1061	2015-09-05 00:34:52	12.9				1300	2015-09-08 08:14:52	13.05	#N/A	#N/A	#N/A	#N/A	0
1062	2015-09-05 00:54:52	12.9				1301	2015-09-08 08:34:52	13.4	#N/A	#N/A	#N/A	#N/A	0
1063	2015-09-05 01:14:52	12.9				1302	2015-09-08 08:54:52	13.35	#N/A	#N/A	#N/A	#N/A	0
1064	2015-09-05 01:34:52	12.9				1303	2015-09-08 09:14:52	13.4	#N/A	#N/A	#N/A	#N/A	0
1065	2015-09-05 01:54:52	12.85				1304	2015-09-08 09:34:52	13.5	#N/A	#N/A	#N/A	#N/A	0
1066	2015-09-05 02:14:52	12.85				1305	2015-09-08 09:54:52	13.65	#N/A	#N/A	#N/A	#N/A	0
1067	2015-09-05 02:34:52	12.8				1306	2015-09-08 10:14:52	13.75	#N/A	#N/A	#N/A	#N/A	0
1068	2015-09-05 02:54:52	12.8				1307	2015-09-08 10:34:52	13.9	#N/A	#N/A	#N/A	#N/A	0
1069	2015-09-05 03:14:52	12.8				1308	2015-09-08 10:54:52	13.6	#N/A	#N/A	#N/A	#N/A	0
1070	2015-09-05 03:34:52	12.8				1309	2015-09-08 11:14:52	13.9	#N/A	#N/A	#N/A	#N/A	0
1071	2015-09-05 03:54:52	12.8				1310	2015-09-08 11:34:52	13.85	#N/A	#N/A	#N/A	#N/A	0
1072	2015-09-05 04:14:52	12.8				1311	2015-09-08 11:54:52	14.25	#N/A	#N/A	#N/A	#N/A	0
1073	2015-09-05 04:34:52	12.8				1312	2015-09-08 12:14:52	14.3	#N/A	#N/A	#N/A	#N/A	0
1074	2015-09-05 04:54:52	12.8				1313	2015-09-08 12:34:52	14.4	#N/A	#N/A	#N/A	#N/A	0
1075	2015-09-05 05:14:52	12.8				1314	2015-09-08 12:54:52	14.55	#N/A	#N/A	#N/A	#N/A	0
1076	2015-09-05 05:34:52	12.8				1315	2015-09-08 13:14:52	14.55	#N/A	#N/A	#N/A	#N/A	0
1077	2015-09-05 05:54:52	12.8				1316	2015-09-08 13:34:52	14.6	#N/A	#N/A	#N/A	#N/A	0
1078	2015-09-05 06:14:52	12.85				1317	2015-09-08 13:54:52	14.5	#N/A	#N/A	#N/A	#N/A	0
1079	2015-09-05 06:34:52	12.85				1318	2015-09-08 14:14:52	14.6	#N/A	#N/A	#N/A	#N/A	0
1080	2015-09-05 06:54:52	12.85				1319	2015-09-08 14:34:52	14.5	#N/A	#N/A	#N/A	#N/A	0
1081	2015-09-05 07:14:52	13.1				1320	2015-09-08 14:54:52	14.55	#N/A	#N/A	#N/A	#N/A	0
1082	2015-09-05 07:34:52	13.3				1321	2015-09-08 15:14:52	14.6	#N/A	#N/A	#N/A	#N/A	0
1083	2015-09-05 07:54:52	13.4				1322	2015-09-08 15:34:52	14.6	#N/A	#N/A	#N/A	#N/A	0
1084	2015-09-05 08:14:52	13.45				1323	2015-09-08 15:54:52	14.6	#N/A	#N/A	#N/A	#N/A	0
1085	2015-09-05 08:34:52	13.55				1324	2015-09-08 16:14:52	14.55	#N/A	#N/A	#N/A	#N/A	0
1086	2015-09-05 08:54:52	13.7				1325	2015-09-08 16:34:52	14.55	#N/A	#N/A	#N/A	#N/A	0
1087	2015-09-05 09:14:52	13.6				1326	2015-09-08 16:54:52	14.55	#N/A	#N/A	#N/A	#N/A	0
1088	2015-09-05 09:34:52	13.7				1327	2015-09-08 17:14:52	13.85	#N/A	#N/A	#N/A	#N/A	0
1089	2015-09-05 09:54:52	13.85				1328	2015-09-08 17:34:52	13.55	#N/A	#N/A	#N/A	#N/A	0
1090	2015-09-05 10:14:52	13.8				1329	2015-09-08 17:54:52	13.35	#N/A	#N/A	#N/A	#N/A	0
1091	2015-09-05 10:34:52	14.1				1330	2015-09-08 18:14:52	13.25	#N/A	#N/A	#N/A	#N/A	0
1092	2015-09-05 10:54:52	14.35				1331	2015-09-08 18:34:52	13.05	#N/A	#N/A	#N/A	#N/A	0
1093	2015-09-05 11:14:52	14.35				1332	2015-09-08 18:54:52	13.05	13.05	12.7	14.6	0.35	1
1094	2015-09-05 11:34:52	14.6				1333	2015-09-08 19:14:52	13.05	#N/A	#N/A	#N/A	#N/A	0
1095	2015-09-05 11:54:52	14.45				1334	2015-09-08 19:34:52	13	#N/A	#N/A	#N/A	#N/A	0
1096	2015-09-05 12:14:52	14.45				1335	2015-09-08 19:54:52	13	#N/A	#N/A	#N/A	#N/A	0
1097	2015-09-05 12:34:52	14.6				1336	2015-09-08 20:14:52	13	#N/A	#N/A	#N/A	#N/A	0
1098	2015-09-05 12:54:52	14.6				1337	2015-09-08 20:34:52	12.95	#N/A	#N/A	#N/A	#N/A	0
1099	2015-09-05 13:14:52	14.6				1338	2015-09-08 20:54:52	12.95	#N/A	#N/A	#N/A	#N/A	0
1100	2015-09-05 13:34:52	14.6				1339	2015-09-08 21:14:52	12.95	#N/A	#N/A	#N/A	#N/A	0
1101	2015-09-05 13:54:52	14.6				1340	2015-09-08 21:34:52	12.95	#N/A	#N/A	#N/A	#N/A	0
1102	2015-09-05 14:14:52	14.6				1341	2015-09-08 21:54:52	12.95	#N/A	#N/A	#N/A	#N/A	0
1103	2015-09-05 14:34:52	14.55				1342	2015-09-08 22:14:52	12.9	#N/A	#N/A	#N/A	#N/A	0
1104	2015-09-05 14:54:52	14.6				1343	2015-09-08 22:34:52	12.9	#N/A	#N/A	#N/A	#N/A	0
1105	2015-09-05 15:14:52	14.6				1344	2015-09-08 22:54:52	12.9	#N/A	#N/A	#N/A	#N/A	0
1106	2015-09-05 15:34:52	14.6				1345	2015-09-08 23:14:52	12.9	#N/A	#N/A	#N/A	#N/A	0
1107	2015-09-05 15:54:52	14.6				1346	2015-09-08 23:34:52	12.9	#N/A	#N/A	#N/A	#N/A	0
1108	2015-09-05 16:14:52	14.55				1347	2015-09-08 23:54:52	12.9	#N/A	#N/A	#N/A	#N/A	0
1109	2015-09-05 16:34:52	14.55				1348	2015-09-09 00:14:52	12.85	#N/A	#N/A	#N/A	#N/A	0
1110	2015-09-05 16:54:52	14.55				1349	2015-09-09 00:34:52	12.85	#N/A	#N/A	#N/A	#N/A	0
1111	2015-09-05 17:14:52	14.55				1350	2015-09-09 00:54:52	12.85	#N/A	#N/A	#N/A	#N/A	0
1112	2015-09-05 17:34:52	13.55				1351	2015-09-09 01:14:52	12.85	#N/A	#N/A	#N/A	#N/A	0
1113	2015-09-05 17:54:52	13.2				1352	2015-09-09 01:34:52	12.85	#N/A	#N/A	#N/A	#N/A	0
1114	2015-09-05 18:14:52	13.15				1353	2015-09-09 01:54:52	12.85	#N/A	#N/A	#N/A	#N/A	0
1115	2015-09-05 18:34:52	13.15				1354	2015-09-09 02:14:52	12.8	#N/A	#N/A	#N/A	#N/A	0
1116	2015-09-05 18:54:52	13				1355	2015-09-09 02:34:52	12.8	#N/A	#N/A	#N/A	#N/A	0
1117	2015-09-05 19:14:52	13.05				1356	2015-09-09 02:54:52	12.8	#N/A	#N/A	#N/A	#N/A	0
1118	2015-09-05 19:34:52	13				1357	2015-09-09 03:14:52	12.8	#N/A	#N/A	#N/A	#N/A	0
1119	2015-09-05 19:54:52	13				1358	2015-09-09 03:34:52	12.75	#N/A	#N/A	#N/A	#N/A	0
1120	2015-09-05 20:14:52	13				1359	2015-09-09 03:54:52	12.75	#N/A	#N/A	#N/A	#N/A	0
1121	2015-09-05 20:34:52	13				1360	2015-09-09 04:14:52	12.75	#N/A	#N/A	#N/A	#N/A	0
1122	2015-09-05 20:54:52	13				1361	2015-09-09 04:34:52	12.75	#N/A	#N/A	#N/A	#N/A	0
1123	2015-09-05 21:14:52	13				1362	2015-09-09 04:54:52	12.75	#N/A	#N/A	#N/A	#N/A	0
1124	2015-09-05 21:34:52	12.95				1363	2015-09-09 05:14:52	12.7	#N/A	#N/A	#N/A	#N/A	0
1125	2015-09-05 21:54:52	12.95				1364	2015-09-09 05:34:52	12.7	#N/A	#N/A	#N/A	#N/A	0
1126	2015-09-05 22:14:52	12.95				1365	2015-09-09 05:54:52	12.7	#N/A	#N/A	#N/A	#N/A	0
1127	2015-09-05 22:34:52	12.95				1366	2015-09-09 06:14:52	12.7	#N/A	#N/A	#N/A	#N/A	0
1128	2015-09-05 22:54:52	12.95				1367	2015-09-09 06:34:52	12.95	#N/A	#N/A	#N/A	#N/A	0
1129	2015-09-05 23:14:52	12.95				1368	2015-09-09 06:54:52	13.05	#N/A	#N/A	#N/A	#N/A	0
1130	2015-09-05 23:34:52	12.9				1369	2015-09-09 07:14:52	13.1	#N/A	#N/A	#N/A	#N/A	0
1131	2015-09-05 23:54:52	12.9				1370	2015-09-09 07:34:52	13.25	#N/A	#N/A	#N/A	#N/A	0
1132	2015-09-06 00:14:52	12.9				1371	2015-09-09 07:54:52	13.4	#N/A	#N/A	#N/A	#N/A	0
1133	2015-09-06 00:34:52	12.9				1372	2015-09-09 08:14:52	13.4	#N/A	#N/A	#N/A	#N/A	0
1134	2015-09-06 00:54:52	12.9				1373	2015-09-09 08:34:52	13.4	#N/A	#N/A	#N/A	#N/A	0
1135	2015-09-06 01:14:52	12.85				1374	2015-09-09 08:54:52	13.35	#N/A	#N/A	#N/A	#N/A	0
1136	2015-09-06 01:34:52	12.85				1375	2015-09-09 09:14:52	13.35	#N/A	#N/A	#N/A	#N/A	0
1137	2015-09-06 01:54:52	12.85				1376	2015-09-09 09:34:52	13.45	#N/A	#N/A	#N/A	#N/A	0
1138	2015-09-06 02:14:52	12.85				1377	2015-09-09 09:54:52	13.5	#N/A	#N/A	#N/A	#N/A	0
1139	2015-09-06 02:34:52	12.85				1378	2015-09-09 10:14:52	13.5	#N/A	#N/A	#N/A	#N/A	0
1140	2015-09-06 02:54:52	12.8				1379	2015-09-09 10:34:52	13.55	#N/A	#N/A	#N/A	#N/A	0
1141	2015-09-06 03:14:52	12.8				1380	2015-09-09 10:54:52	13.65	#N/A	#N/A	#N/A	#N/A	0
1142	2015-09-06 03:34:52	12.8				1381	2015-09-09 11:14:52	14.2	#N/A	#N/A	#N/A	#N/A	0
1143	2015-09-06 03:54:52	12.8				1382	2015-09-09 11:34:52	13.85	#N/A	#N/A	#N/A	#N/A	0
1144	2015-09-06 04:14:52	12.75				1383	2015-09-09 11:54:52	14.1	#N/A	#N/A	#N/A	#N/A	0
1145	2015-09-06 04:34:52	12.75				1384	2015-09-09 12:14:52	14.4	#N/A	#N/A	#N/A	#N/A	0
1146	2015-09-06 04:54:52	12.75				1385	2015-09-09 12:34:52	14.05	#N/A	#N/A	#N/A	#N/A	0
1147	2015-09-06 05:14:52	12.75				1386	2015-09-09 12:54:52	14.6	#N/A	#N/A	#N/A	#N/A	0
1148	2015-09-06 05:34:52	12.75				1387	2015-09-09 13:14:52	14.45	#N/A	#N/A	#N/A	#N/A	0
1149	2015-09-06 05:54:52	12.75				1388	2015-09-09 13:34:52	14.6	#N/A	#N/A	#N/A	#N/A	0
1150	2015-09-06 06:14:52	12.85				1389	2015-09-09 13:54:52	14.6	#N/A	#N/A	#N/A	#N/A	0
1151	2015-09-06 06:34:52	12.9				1390	2015-09-09 14:14:52	14.6	#N/A	#N/A	#N/A	#N/A	0
1152	2015-09-06 06:54:52	13.05				1391	2015-09-09 14:34:52	14.55	#N/A	#N/A	#N/A	#N/A	0
1153	2015-09-06 07:14:52	13.25				1392	2015-09-09 14:54:52	14.55	#N/A	#N/A	#N/A	#N/A	0
1154	2015-09-06 07:34:52	13.35				1393	2015-09-09 15:14:52	14.55	#N/A	#N/A	#N/A	#N/A	0
1155	2015-09-06 07:54:52	13.35				1394	2015-09-09 15:34:52	14.55	#N/A	#N/A	#N/A	#N/A	0
1156	2015-09-06 08:14:52	13.4				1395	2015-09-09 15:54:52	14.6	#N/A	#N/A	#N/A	#N/A	0
1157	2015-09-06 08:34:52	13.5				1396	2015-09-09 16:14:52	14.55	#N/A	#N/A	#N/A	#N/A	0
1158	2015-09-06 08:54:52	13.55				1397	2015-09-09 16:34:52	14.55	#N/A	#N/A	#N/A	#N/A	0
1159	2015-09-06 09:14:52	13.6				1398	2015-09-09 16:54:52	14.6	#N/A	#N/A	#N/A	#N/A	0
1160	2015-09-06 09:34:52	13.75				1399	2015-09-09 17:14:52	14.55	#N/A	#N/A	#N/A	#N/A	0
1161	2015-09-06 09:54:52	13.75				1400	2015-09-09 17:34:52	13.7	#N/A	#N/A	#N/A	#N/A	0
1162	2015-09-06 10:14:52	14				1401	2015-09-09 17:54:52	13.5	#N/A	#N/A	#N/A	#N/A	0
1163	2015-09-06 10:34:52	14.15				1402	2015-09-09 18:14:52	13.25	#N/A	#N/A	#N/A	#N/A	0
1164	2015-09-06 10:54:52	14.2				1403	2015-09-09 18:34:52	13.2	#N/A	#N/A	#N/A	#N/A	0
1165	2015-09-06 11:14:52	14.6				1404	2015-09-09 18:54:52	13.2	13.2	12.75	14.6	0.45	1
1166	2015-09-06 11:34:52	14.55				1405	2015-09-09 19:14:52	13.1	#N/A	#N/A	#N/A	#N/A	0
1167	2015-09-06 11:54:52	14.6				1406	2015-09-09 19:34:52	13.05	#N/A	#N/A	#N/A	#N/A	0
1168	2015-09-06 12:14:52	14.6				1407	2015-09-09 19:54:52	13.05	#N/A	#N/A	#N/A	#N/A	0
1169	2015-09-06 12:34:52	14.6				1408	2015-09-09 20:14:52	13	#N/A	#N/A	#N/A	#N/A	0
1170	2015-09-06 12:54:52	14.6				1409	2015-09-09 20:34:52	13	#N/A	#N/A	#N/A	#N/A	0
1171	2015-09-06 13:14:52	14.55				1410	2015-09-09 20:54:52	13	#N/A	#N/A	#N/A	#N/A	0
1172	2015-09-06 13:34:52	14.55				1411	2015-09-09 21:14:52	12.95	#N/A	#N/A	#N/A	#N/A	0
1173	2015-09-06 13:54:52	14.55				1412	2015-09-09 21:34:52	12.95	#N/A	#N/A	#N/A	#N/A	0
1174	2015-09-06 14:14:52	14.6				1413	2015-09-09 21:54:52	12.95	#N/A	#N/A	#N/A	#N/A	0
1175	2015-09-06 14:34:52	14.55				1414	2015-09-09 22:14:52	12.95	#N/A	#N/A	#N/A	#N/A	0
1176	2015-09-06 14:54:52	14.6				1415	2015-09-09 22:34:52	12.95	#N/A	#N/A	#N/A	#N/A	0
1177	2015-09-06 15:14:52	14.6				1416	2015-09-09 22:54:52	12.9	#N/A	#N/A	#N/A	#N/A	0
1178	2015-09-06 15:34:52	14.55				1417	2015-09-09 23:14:52	12.9	#N/A	#N/A	#N/A	#N/A	0
1179	2015-09-06 15:54:52	14.55				1418	2015-09-09 23:34:52	12.9	#N/A	#N/A	#N/A	#N/A	0
1180	2015-09-06 16:14:52	13.6				1419	2015-09-09 23:54:52	12.9	#N/A	#N/A	#N/A	#N/A	0
1181	2015-09-06 16:34:52	14.55				1420	2015-09-10 00:14:52	12.9	#N/A	#N/A	#N/A	#N/A	0
1182	2015-09-06 16:54:52	14.55				1421	2015-09-10 00:34:52	12.85	#N/A	#N/A	#N/A	#N/A	0
1183	2015-09-06 17:14:52	14.55				1422	2015-09-10 00:54:52	12.85	#N/A	#N/A	#N/A	#N/A	0
1184	2015-09-06 17:34:52	13.65				1423	2015-09-10 01:14:52	12.85	#N/A	#N/A	#N/A	#N/A	0
1185	2015-09-06 17:54:52	13.35				1424	2015-09-10 01:34:52	12.85	#N/A	#N/A	#N/A	#N/A	0
1186	2015-09-06 18:14:52	13.2				1425	2015-09-10 01:54:52	12.85	#N/A	#N/A	#N/A	#N/A	0
1187	2015-09-06 18:34:52	13				1426	2015-09-10 02:14:52	12.85	#N/A	#N/A	#N/A	#N/A	0
1188	2015-09-06 18:54:52	13				1427	2015-09-10 02:34:52	12.85	#N/A	#N/A	#N/A	#N/A	0
1189	2015-09-06 19:14:52	13				1428	2015-09-10 02:54:52	12.8	#N/A	#N/A	#N/A	#N/A	0
1190	2015-09-06 19:34:52	12.95				1429	2015-09-10 03:14:52	12.8	#N/A	#N/A	#N/A	#N/A	0
1191	2015-09-06 19:54:52	12.95				1430	2015-09-10 03:34:52	12.8	#N/A	#N/A	#N/A	#N/A	0
1192	2015-09-06 20:14:52	12.95				1431	2015-09-10 03:54:52	12.8	#N/A	#N/A	#N/A	#N/A	0
1193	2015-09-06 20:34:52	12.95				1432	2015-09-10 04:14:52	12.8	#N/A	#N/A	#N/A	#N/A	0
1194	2015-09-06 20:54:52	12.9				1433	2015-09-10 04:34:52	12.75	#N/A	#N/A	#N/A	#N/A	0
1195	2015-09-06 21:14:52	12.9				1434	2015-09-10 04:54:52	12.75	#N/A	#N/A	#N/A	#N/A	0
1196	2015-09-06 21:34:52	12.9				1435	2015-09-10 05:14:52	12.75	#N/A	#N/A	#N/A	#N/A	0
1197	2015-09-06 21:54:52	12.9				1436	2015-09-10 05:34:52	12.75	#N/A	#N/A	#N/A	#N/A	0
1198	2015-09-06 22:14:52	12.9				1437	2015-09-10 05:54:52	12.75	#N/A	#N/A	#N/A	#N/A	0
1199	2015-09-06 22:34:52	12.85				1438	2015-09-10 06:14:52	12.75	#N/A	#N/A	#N/A	#N/A	0
1200	2015-09-06 22:54:52	12.85				1439	2015-09-10 06:34:52	12.75	#N/A	#N/A	#N/A	#N/A	0
1201	2015-09-06 23:14:52	12.85				1440	2015-09-10 06:54:52	12.8	#N/A	#N/A	#N/A	#N/A	0
1202	2015-09-06 23:34:52	12.85				1441	2015-09-10 07:14:52	13.2	#N/A	#N/A	#N/A	#N/A	0
1203	2015-09-06 23:54:52	12.8				1442	2015-09-10 07:34:52	13.3	#N/A	#N/A	#N/A	#N/A	0
1204	2015-09-07 00:14:52	12.8				1443	2015-09-10 07:54:52	13.3	#N/A	#N/A	#N/A	#N/A	0
1205	2015-09-07 00:34:52	12.8				1444	2015-09-10 08:14:52	13.4	#N/A	#N/A	#N/A	#N/A	0
1206	2015-09-07 00:54:52	12.8				1445	2015-09-10 08:34:52	13.45	#N/A	#N/A	#N/A	#N/A	0
1207	2015-09-07 01:14:52	12.75				1446	2015-09-10 08:54:52	13.45	#N/A	#N/A	#N/A	#N/A	0
1208	2015-09-07 01:34:52	12.75				1447	2015-09-10 09:14:52	13.6	#N/A	#N/A	#N/A	#N/A	0
1209	2015-09-07 01:54:52	12.75				1448	2015-09-10 09:34:52	13.55	#N/A	#N/A	#N/A	#N/A	0
1210	2015-09-07 02:14:52	12.7				1449	2015-09-10 09:54:52	13.75	#N/A	#N/A	#N/A	#N/A	0
1211	2015-09-07 02:34:52	12.7				1450	2015-09-10 10:14:52	14.25	#N/A	#N/A	#N/A	#N/A	0
1212	2015-09-07 02:54:52	12.7				1451	2015-09-10 10:34:52	13.95	#N/A	#N/A	#N/A	#N/A	0
1213	2015-09-07 03:14:52	12.7				1452	2015-09-10 10:54:52	13.95	#N/A	#N/A	#N/A	#N/A	0
1214	2015-09-07 03:34:52	12.7				1453	2015-09-10 11:14:52	14.35	#N/A	#N/A	#N/A	#N/A	0
1215	2015-09-07 03:54:52	12.7				1454	2015-09-10 11:34:52	14.6	#N/A	#N/A	#N/A	#N/A	0
1216	2015-09-07 04:14:52	12.65				1455	2015-09-10 11:54:52	14.45	#N/A	#N/A	#N/A	#N/A	0
1217	2015-09-07 04:34:52	12.65				1456	2015-09-10 12:14:52	14.5	#N/A	#N/A	#N/A	#N/A	0
1218	2015-09-07 04:54:52	12.65				1457	2015-09-10 12:34:52	14.6	#N/A	#N/A	#N/A	#N/A	0
1219	2015-09-07 05:14:52	12.65				1458	2015-09-10 12:54:52	14.55	#N/A	#N/A	#N/A	#N/A	0
1220	2015-09-07 05:34:52	12.65				1459	2015-09-10 13:14:52	14.6	#N/A	#N/A	#N/A	#N/A	0
1221	2015-09-07 05:54:52	12.65				1460	2015-09-10 13:34:52	14.6	#N/A	#N/A	#N/A	#N/A	0
1222	2015-09-07 06:14:52	12.65				1461	2015-09-10 13:54:52	14.55	#N/A	#N/A	#N/A	#N/A	0
1223	2015-09-07 06:34:52	12.7				1462	2015-09-10 14:14:52	14.55	#N/A	#N/A	#N/A	#N/A	0
1224	2015-09-07 06:54:52	12.75				1463	2015-09-10 14:34:52	14.55	#N/A	#N/A	#N/A	#N/A	0
1225	2015-09-07 07:14:52	13.15				1464	2015-09-10 14:54:52	14	#N/A	#N/A	#N/A	#N/A	0
1226	2015-09-07 07:34:52	13.15				1465	2015-09-10 15:14:52	14.55	#N/A	#N/A	#N/A	#N/A	0
1227	2015-09-07 07:54:52	13.2				1466	2015-09-10 15:34:52	14.55	#N/A	#N/A	#N/A	#N/A	0
1228	2015-09-07 08:14:52	13.25				1467	2015-09-10 15:54:52	14.55	#N/A	#N/A	#N/A	#N/A	0
1229	2015-09-07 08:34:52	13.35				1468	2015-09-10 16:14:52	14.6	#N/A	#N/A	#N/A	#N/A	0
1230	2015-09-07 08:54:52	13.4				1469	2015-09-10 16:34:52	14.55	#N/A	#N/A	#N/A	#N/A	0
1231	2015-09-07 09:14:52	13.35				1470	2015-09-10 16:54:52	14.4	#N/A	#N/A	#N/A	#N/A	0
1232	2015-09-07 09:34:52	13.55				1471	2015-09-10 17:14:52	14.25	#N/A	#N/A	#N/A	#N/A	0
1233	2015-09-07 09:54:52	13.7				1472	2015-09-10 17:34:52	13.6	#N/A	#N/A	#N/A	#N/A	0
1234	2015-09-07 10:14:52	13.8				1473	2015-09-10 17:54:52	13.35	#N/A	#N/A	#N/A	#N/A	0
1235	2015-09-07 10:34:52	13.8				1474	2015-09-10 18:14:52	13.25	#N/A	#N/A	#N/A	#N/A	0
1236	2015-09-07 10:54:52	13.75				1475	2015-09-10 18:34:52	13.15	#N/A	#N/A	#N/A	#N/A	0
1237	2015-09-07 11:14:52	14.2				1476	2015-09-10 18:54:52	13.1	13.1	12.7	14.6	0.4	1
1238	2015-09-07 11:34:52	14.3				1477	2015-09-10 19:14:52	13.1	#N/A	#N/A	#N/A	#N/A	0
1239	2015-09-07 11:54:52	14.35				1478	2015-09-10 19:34:52	13	#N/A	#N/A	#N/A	#N/A	0
1240	2015-09-07 12:14:52	14.35				1479	2015-09-10 19:54:52	13	#N/A	#N/A	#N/A	#N/A	0
1241	2015-09-07 12:34:52	14.55				1480	2015-09-10 20:14:52	13	#N/A	#N/A	#N/A	#N/A	0
1242	2015-09-07 12:54:52	14.55				1481	2015-09-10 20:34:52	13	#N/A	#N/A	#N/A	#N/A	0
1243	2015-09-07 13:14:52	14.5				1482	2015-09-10 20:54:52	12.95	#N/A	#N/A	#N/A	#N/A	0
1244	2015-09-07 13:34:52	14.5				1483	2015-09-10 21:14:52	12.95	#N/A	#N/A	#N/A	#N/A	0
1245	2015-09-07 13:54:52	14.55				1484	2015-09-10 21:34:52	12.95	#N/A	#N/A	#N/A	#N/A	0
1246	2015-09-07 14:14:52	14.55				1485	2015-09-10 21:54:52	12.95	#N/A	#N/A	#N/A	#N/A	0
1247	2015-09-07 14:34:52	14.55				1486	2015-09-10 22:14:52	12.95	#N/A	#N/A	#N/A	#N/A	0
1248	2015-09-07 14:54:52	14.6				1487	2015-09-10 22:34:52	12.9	#N/A	#N/A	#N/A	#N/A	0
1249	2015-09-07 15:14:52	14.55				1488	2015-09-10 22:54:52	12.9	#N/A	#N/A	#N/A	#N/A	0
1250	2015-09-07 15:34:52	14.55				1489	2015-09-10 23:14:52	12.9	#N/A	#N/A	#N/A	#N/A	0
1251	2015-09-07 15:54:52	14.55				1490	2015-09-10 23:34:52	12.9	#N/A	#N/A	#N/A	#N/A	0
1252	2015-09-07 16:14:52	14.6				1491	2015-09-10 23:54:52	12.9	#N/A	#N/A	#N/A	#N/A	0
1253	2015-09-07 16:34:52	14.55				1492	2015-09-11 00:14:52	12.85	#N/A	#N/A	#N/A	#N/A	0
1254	2015-09-07 16:54:52	14.6				1493	2015-09-11 00:34:52	12.85	#N/A	#N/A	#N/A	#N/A	0
1255	2015-09-07 17:14:52	14.55				1494	2015-09-11 00:54:52	12.85	#N/A	#N/A	#N/A	#N/A	0
1256	2015-09-07 17:34:52	14.5				1495	2015-09-11 01:14:52	12.85	#N/A	#N/A	#N/A	#N/A	0
1257	2015-09-07 17:54:52	13.65				1496	2015-09-11 01:34:52	12.8	#N/A	#N/A	#N/A	#N/A	0
1258	2015-09-07 18:14:52	13.45				1497	2015-09-11 01:54:52	12.8	#N/A	#N/A	#N/A	#N/A	0
1259	2015-09-07 18:34:52	13.4				1498	2015-09-11 02:14:52	12.8	#N/A	#N/A	#N/A	#N/A	0
1260	2015-09-07 18:54:52	13.05				1499	2015-09-11 02:34:52	12.8	#N/A	#N/A	#N/A	#N/A	0
1261	2015-09-07 19:14:52	13.05				1500	2015-09-11 02:54:52	12.75	#N/A	#N/A	#N/A	#N/A	0
1262	2015-09-07 19:34:52	13				1501	2015-09-11 03:14:52	12.75	#N/A	#N/A	#N/A	#N/A	0
1263	2015-09-07 19:54:52	13				1502	2015-09-11 03:34:52	12.75	#N/A	#N/A	#N/A	#N/A	0
1264	2015-09-07 20:14:52	13				1503	2015-09-11 03:54:52	12.7	#N/A	#N/A	#N/A	#N/A	0
1265	2015-09-07 20:34:52	13				1504	2015-09-11 04:14:52	12.7	#N/A	#N/A	#N/A	#N/A	0
1266	2015-09-07 20:54:52	12.95				1505	2015-09-11 04:34:52	12.7	#N/A	#N/A	#N/A	#N/A	0
1267	2015-09-07 21:14:52	12.95				1506	2015-09-11 04:54:52	12.7	#N/A	#N/A	#N/A	#N/A	0
1268	2015-09-07 21:34:52	12.95				1507	2015-09-11 05:14:52	12.7	#N/A	#N/A	#N/A	#N/A	0
1269	2015-09-07 21:54:52	12.95				1508	2015-09-11 05:34:52	12.7	#N/A	#N/A	#N/A	#N/A	0
1270	2015-09-07 22:14:52	12.95				1509	2015-09-11 05:54:52	12.7	#N/A	#N/A	#N/A	#N/A	0
1271	2015-09-07 22:34:52	12.9				1510	2015-09-11 06:14:52	12.7	#N/A	#N/A	#N/A	#N/A	0
1272	2015-09-07 22:54:52	12.9				1511	2015-09-11 06:34:52	12.7	#N/A	#N/A	#N/A	#N/A	0
1273	2015-09-07 23:14:52	12.9				1512	2015-09-11 06:54:52	12.75	#N/A	#N/A	#N/A	#N/A	0
1274	2015-09-07 23:34:52	12.9				1513	2015-09-11 07:14:52	12.95	#N/A	#N/A	#N/A	#N/A	0
1275	2015-09-07 23:54:52	12.9				1514	2015-09-11 07:34:52	12.95	#N/A	#N/A	#N/A	#N/A	0
1276	2015-09-08 00:14:52	12.9				1515	2015-09-11 07:54:52	13.05	#N/A	#N/A	#N/A	#N/A	0
1277	2015-09-08 00:34:52	12.85				1516	2015-09-11 08:14:52	13.2	#N/A	#N/A	#N/A	#N/A	0
1278	2015-09-08 00:54:52	12.85				1517	2015-09-11 08:34:52	13.35	#N/A	#N/A	#N/A	#N/A	0
1279	2015-09-08 01:14:52	12.85				1518	2015-09-11 08:54:52	13.45	#N/A	#N/A	#N/A	#N/A	0
1280	2015-09-08 01:34:52	12.85				1519	2015-09-11 09:14:52	13.45	#N/A	#N/A	#N/A	#N/A	0
1281	2015-09-08 01:54:52	12.85				1520	2015-09-11 09:34:52	13.55	#N/A	#N/A	#N/A	#N/A	0
1282	2015-09-08 02:14:52	12.85				1521	2015-09-11 09:54:52	13.4	#N/A	#N/A	#N/A	#N/A	0
1283	2015-09-08 02:34:52	12.8				1522	2015-09-11 10:14:52	13.45	#N/A	#N/A	#N/A	#N/A	0
1284	2015-09-08 02:54:52	12.8				1523	2015-09-11 10:34:52	13.35	#N/A	#N/A	#N/A	#N/A	0
1285	2015-09-08 03:14:52	12.8				1524	2015-09-11 10:54:52	13.35	#N/A	#N/A	#N/A	#N/A	0
1286	2015-09-08 03:34:52	12.8				1525	2015-09-11 11:14:52	13.45	#N/A	#N/A	#N/A	#N/A	0
1287	2015-09-08 03:54:52	12.8				1526	2015-09-11 11:34:52	13.5	#N/A	#N/A	#N/A	#N/A	0
1288	2015-09-08 04:14:52	12.8				1527	2015-09-11 11:54:52	13.6	#N/A	#N/A	#N/A	#N/A	0
1289	2015-09-08 04:34:52	12.75				1528	2015-09-11 12:14:52	13.7	#N/A	#N/A	#N/A	#N/A	0
1290	2015-09-08 04:54:52	12.75				1529	2015-09-11 12:34:52	13.2	#N/A	#N/A	#N/A	#N/A	0
1291	2015-09-08 05:14:52	12.75				1530	2015-09-11 12:54:52	13.5	#N/A	#N/A	#N/A	#N/A	0
1292	2015-09-08 05:34:52	12.75				1531	2015-09-11 13:14:52	13.7	#N/A	#N/A	#N/A	#N/A	0
1293	2015-09-08 05:54:52	12.75				1532	2015-09-11 13:34:52	14.25	#N/A	#N/A	#N/A	#N/A	0
1294	2015-09-08 06:14:52	12.75				1533	2015-09-11 13:54:52	13.75	#N/A	#N/A	#N/A	#N/A	0
1295	2015-09-08 06:34:52	12.8				1534	2015-09-11 14:14:52	13.8	#N/A	#N/A	#N/A	#N/A	0
1296	2015-09-08 06:54:52	12.8				1535	2015-09-11 14:34:52	13.5	#N/A	#N/A	#N/A	#N/A	0
1297	2015-09-08 07:14:52	12.85				1536	2015-09-11 14:54:52	13.45	#N/A	#N/A	#N/A	#N/A	0
1298	2015-09-08 07:34:52	12.9				1537	2015-09-11 15:14:52	13.4	#N/A	#N/A	#N/A	#N/A	0
1299	2015-09-08 07:54:52	12.8				1538	2015-09-11 15:34:52	13.4	#N/A	#N/A	#N/A	#N/A	0
1300	2015-09-08 08:14:52	13.05				1539	2015-09-11 15:54:52	13.35	#N/A	#N/A	#N/A	#N/A	0
1301	2015-09-08 08:34:52	13.4				1540	2015-09-11 16:14:52	13.35	#N/A	#N/A	#N/A	#N/A	0
1302	2015-09-08 08:54:52	13.35				1541	2015-09-11 16:34:52	13.45	#N/A	#N/A	#N/A	#N/A	0
1303	2015-09-08 09:14:52	13.4				1542	2015-09-11 16:54:52	13.4	#N/A	#N/A	#N/A	#N/A	0
1304	2015-09-08 09:34:52	13.5				1543	2015-09-11 17:14:52	13.35	#N/A	#N/A	#N/A	#N/A	0
1305	2015-09-08 09:54:52	13.65				1544	2015-09-11 17:34:52	13.2	#N/A	#N/A	#N/A	#N/A	0
1306	2015-09-08 10:14:52	13.75				1545	2015-09-11 17:54:52	13.15	#N/A	#N/A	#N/A	#N/A	0
1307	2015-09-08 10:34:52	13.9				1546	2015-09-11 18:14:52	13.15	#N/A	#N/A	#N/A	#N/A	0
1308	2015-09-08 10:54:52	13.6				1547	2015-09-11 18:34:52	13.1	#N/A	#N/A	#N/A	#N/A	0
1309	2015-09-08 11:14:52	13.9				1548	2015-09-11 18:54:52	13.1	13.1	12.75	14.25	0.35	1
1310	2015-09-08 11:34:52	13.85				1549	2015-09-11 19:14:52	13.05	#N/A	#N/A	#N/A	#N/A	0
1311	2015-09-08 11:54:52	14.25				1550	2015-09-11 19:34:52	13.05	#N/A	#N/A	#N/A	#N/A	0
1312	2015-09-08 12:14:52	14.3				1551	2015-09-11 19:54:52	13	#N/A	#N/A	#N/A	#N/A	0
1313	2015-09-08 12:34:52	14.4				1552	2015-09-11 20:14:52	13	#N/A	#N/A	#N/A	#N/A	0
1314	2015-09-08 12:54:52	14.55				1553	2015-09-11 20:34:52	12.95	#N/A	#N/A	#N/A	#N/A	0
1315	2015-09-08 13:14:52	14.55				1554	2015-09-11 20:54:52	12.95	#N/A	#N/A	#N/A	#N/A	0
1316	2015-09-08 13:34:52	14.6				1555	2015-09-11 21:14:52	12.95	#N/A	#N/A	#N/A	#N/A	0
1317	2015-09-08 13:54:52	14.5				1556	2015-09-11 21:34:52	12.95	#N/A	#N/A	#N/A	#N/A	0
1318	2015-09-08 14:14:52	14.6				1557	2015-09-11 21:54:52	12.95	#N/A	#N/A	#N/A	#N/A	0
1319	2015-09-08 14:34:52	14.5				1558	2015-09-11 22:14:52	12.9	#N/A	#N/A	#N/A	#N/A	0
1320	2015-09-08 14:54:52	14.55				1559	2015-09-11 22:34:52	12.9	#N/A	#N/A	#N/A	#N/A	0
1321	2015-09-08 15:14:52	14.6				1560	2015-09-11 22:54:52	12.9	#N/A	#N/A	#N/A	#N/A	0
1322	2015-09-08 15:34:52	14.6				1561	2015-09-11 23:14:52	12.9	#N/A	#N/A	#N/A	#N/A	0
1323	2015-09-08 15:54:52	14.6				1562	2015-09-11 23:34:52	12.9	#N/A	#N/A	#N/A	#N/A	0
1324	2015-09-08 16:14:52	14.55				1563	2015-09-11 23:54:52	12.9	#N/A	#N/A	#N/A	#N/A	0
1325	2015-09-08 16:34:52	14.55				1564	2015-09-12 00:14:52	12.85	#N/A	#N/A	#N/A	#N/A	0
1326	2015-09-08 16:54:52	14.55				1565	2015-09-12 00:34:52	12.85	#N/A	#N/A	#N/A	#N/A	0
1327	2015-09-08 17:14:52	13.85				1566	2015-09-12 00:54:52	12.85	#N/A	#N/A	#N/A	#N/A	0
1328	2015-09-08 17:34:52	13.55				1567	2015-09-12 01:14:52	12.85	#N/A	#N/A	#N/A	#N/A	0
1329	2015-09-08 17:54:52	13.35				1568	2015-09-12 01:34:52	12.85	#N/A	#N/A	#N/A	#N/A	0
1330	2015-09-08 18:14:52	13.25				1569	2015-09-12 01:54:52	12.85	#N/A	#N/A	#N/A	#N/A	0
1331	2015-09-08 18:34:52	13.05				1570	2015-09-12 02:14:52	12.8	#N/A	#N/A	#N/A	#N/A	0
1332	2015-09-08 18:54:52	13.05				1571	2015-09-12 02:34:52	12.8	#N/A	#N/A	#N/A	#N/A	0
1333	2015-09-08 19:14:52	13.05				1572	2015-09-12 02:54:52	12.8	#N/A	#N/A	#N/A	#N/A	0
1334	2015-09-08 19:34:52	13				1573	2015-09-12 03:14:52	12.8	#N/A	#N/A	#N/A	#N/A	0
1335	2015-09-08 19:54:52	13				1574	2015-09-12 03:34:52	12.8	#N/A	#N/A	#N/A	#N/A	0
1336	2015-09-08 20:14:52	13				1575	2015-09-12 03:54:52	12.8	#N/A	#N/A	#N/A	#N/A	0
1337	2015-09-08 20:34:52	12.95				1576	2015-09-12 04:14:52	12.75	#N/A	#N/A	#N/A	#N/A	0
1338	2015-09-08 20:54:52	12.95				1577	2015-09-12 04:34:52	12.75	#N/A	#N/A	#N/A	#N/A	0
1339	2015-09-08 21:14:52	12.95				1578	2015-09-12 04:54:52	12.75	#N/A	#N/A	#N/A	#N/A	0
1340	2015-09-08 21:34:52	12.95				1579	2015-09-12 05:14:52	12.75	#N/A	#N/A	#N/A	#N/A	0
1341	2015-09-08 21:54:52	12.95				1580	2015-09-12 05:34:52	12.75	#N/A	#N/A	#N/A	#N/A	0
1342	2015-09-08 22:14:52	12.9				1581	2015-09-12 05:54:52	12.75	#N/A	#N/A	#N/A	#N/A	0
1343	2015-09-08 22:34:52	12.9				1582	2015-09-12 06:14:52	12.75	#N/A	#N/A	#N/A	#N/A	0
1344	2015-09-08 22:54:52	12.9				1583	2015-09-12 06:34:52	12.9	#N/A	#N/A	#N/A	#N/A	0
1345	2015-09-08 23:14:52	12.9				1584	2015-09-12 06:54:52	13.05	#N/A	#N/A	#N/A	#N/A	0
1346	2015-09-08 23:34:52	12.9				1585	2015-09-12 07:14:52	13.2	#N/A	#N/A	#N/A	#N/A	0
1347	2015-09-08 23:54:52	12.9				1586	2015-09-12 07:34:52	13.25	#N/A	#N/A	#N/A	#N/A	0
1348	2015-09-09 00:14:52	12.85				1587	2015-09-12 07:54:52	13.3	#N/A	#N/A	#N/A	#N/A	0
1349	2015-09-09 00:34:52	12.85				1588	2015-09-12 08:14:52	13.35	#N/A	#N/A	#N/A	#N/A	0
1350	2015-09-09 00:54:52	12.85				1589	2015-09-12 08:34:52	13.55	#N/A	#N/A	#N/A	#N/A	0
1351	2015-09-09 01:14:52	12.85				1590	2015-09-12 08:54:52	13.4	#N/A	#N/A	#N/A	#N/A	0
1352	2015-09-09 01:34:52	12.85				1591	2015-09-12 09:14:52	13.4	#N/A	#N/A	#N/A	#N/A	0
1353	2015-09-09 01:54:52	12.85				1592	2015-09-12 09:34:52	13.45	#N/A	#N/A	#N/A	#N/A	0
1354	2015-09-09 02:14:52	12.8				1593	2015-09-12 09:54:52	13.5	#N/A	#N/A	#N/A	#N/A	0
1355	2015-09-09 02:34:52	12.8				1594	2015-09-12 10:14:52	14	#N/A	#N/A	#N/A	#N/A	0
1356	2015-09-09 02:54:52	12.8				1595	2015-09-12 10:34:52	14.3	#N/A	#N/A	#N/A	#N/A	0
1357	2015-09-09 03:14:52	12.8				1596	2015-09-12 10:54:52	14.25	#N/A	#N/A	#N/A	#N/A	0
1358	2015-09-09 03:34:52	12.75				1597	2015-09-12 11:14:52	13.75	#N/A	#N/A	#N/A	#N/A	0
1359	2015-09-09 03:54:52	12.75				1598	2015-09-12 11:34:52	13.85	#N/A	#N/A	#N/A	#N/A	0
1360	2015-09-09 04:14:52	12.75				1599	2015-09-12 11:54:52	14.35	#N/A	#N/A	#N/A	#N/A	0
1361	2015-09-09 04:34:52	12.75				1600	2015-09-12 12:14:52	14.4	#N/A	#N/A	#N/A	#N/A	0
1362	2015-09-09 04:54:52	12.75				1601	2015-09-12 12:34:52	14.45	#N/A	#N/A	#N/A	#N/A	0
1363	2015-09-09 05:14:52	12.7				1602	2015-09-12 12:54:52	14.6	#N/A	#N/A	#N/A	#N/A	0
1364	2015-09-09 05:34:52	12.7				1603	2015-09-12 13:14:52	14.45	#N/A	#N/A	#N/A	#N/A	0
1365	2015-09-09 05:54:52	12.7				1604	2015-09-12 13:34:52	13.95	#N/A	#N/A	#N/A	#N/A	0
1366	2015-09-09 06:14:52	12.7				1605	2015-09-12 13:54:52	14.6	#N/A	#N/A	#N/A	#N/A	0
1367	2015-09-09 06:34:52	12.95				1606	2015-09-12 14:14:52	14.05	#N/A	#N/A	#N/A	#N/A	0
1368	2015-09-09 06:54:52	13.05				1607	2015-09-12 14:34:52	14.6	#N/A	#N/A	#N/A	#N/A	0
1369	2015-09-09 07:14:52	13.1				1608	2015-09-12 14:54:52	14.6	#N/A	#N/A	#N/A	#N/A	0
1370	2015-09-09 07:34:52	13.25				1609	2015-09-12 15:14:52	14.6	#N/A	#N/A	#N/A	#N/A	0
1371	2015-09-09 07:54:52	13.4				1610	2015-09-12 15:34:52	14.6	#N/A	#N/A	#N/A	#N/A	0
1372	2015-09-09 08:14:52	13.4				1611	2015-09-12 15:54:52	13.7	#N/A	#N/A	#N/A	#N/A	0
1373	2015-09-09 08:34:52	13.4				1612	2015-09-12 16:14:52	14.6	#N/A	#N/A	#N/A	#N/A	0
1374	2015-09-09 08:54:52	13.35				1613	2015-09-12 16:34:52	14.55	#N/A	#N/A	#N/A	#N/A	0
1375	2015-09-09 09:14:52	13.35				1614	2015-09-12 16:54:52	14.55	#N/A	#N/A	#N/A	#N/A	0
1376	2015-09-09 09:34:52	13.45				1615	2015-09-12 17:14:52	13.8	#N/A	#N/A	#N/A	#N/A	0
1377	2015-09-09 09:54:52	13.5				1616	2015-09-12 17:34:52	13.65	#N/A	#N/A	#N/A	#N/A	0
1378	2015-09-09 10:14:52	13.5				1617	2015-09-12 17:54:52	13.5	#N/A	#N/A	#N/A	#N/A	0
1379	2015-09-09 10:34:52	13.55				1618	2015-09-12 18:14:52	13.4	#N/A	#N/A	#N/A	#N/A	0
1380	2015-09-09 10:54:52	13.65				1619	2015-09-12 18:34:52	13.25	#N/A	#N/A	#N/A	#N/A	0
1381	2015-09-09 11:14:52	14.2				1620	2015-09-12 18:54:52	13.2	13.2	12.75	14.6	0.45	1
1382	2015-09-09 11:34:52	13.85				1621	2015-09-12 19:14:52	13.2	#N/A	#N/A	#N/A	#N/A	0
1383	2015-09-09 11:54:52	14.1				1622	2015-09-12 19:34:52	13.2	#N/A	#N/A	#N/A	#N/A	0
1384	2015-09-09 12:14:52	14.4				1623	2015-09-12 19:54:52	13.2	#N/A	#N/A	#N/A	#N/A	0
1385	2015-09-09 12:34:52	14.05				1624	2015-09-12 20:14:52	13.15	#N/A	#N/A	#N/A	#N/A	0
1386	2015-09-09 12:54:52	14.6				1625	2015-09-12 20:34:52	13.15	#N/A	#N/A	#N/A	#N/A	0
1387	2015-09-09 13:14:52	14.45				1626	2015-09-12 20:54:52	13	#N/A	#N/A	#N/A	#N/A	0
1388	2015-09-09 13:34:52	14.6				1627	2015-09-12 21:14:52	13	#N/A	#N/A	#N/A	#N/A	0
1389	2015-09-09 13:54:52	14.6				1628	2015-09-12 21:34:52	13	#N/A	#N/A	#N/A	#N/A	0
1390	2015-09-09 14:14:52	14.6				1629	2015-09-12 21:54:52	13	#N/A	#N/A	#N/A	#N/A	0
1391	2015-09-09 14:34:52	14.55				1630	2015-09-12 22:14:52	13	#N/A	#N/A	#N/A	#N/A	0
1392	2015-09-09 14:54:52	14.55				1631	2015-09-12 22:34:52	12.95	#N/A	#N/A	#N/A	#N/A	0
1393	2015-09-09 15:14:52	14.55				1632	2015-09-12 22:54:52	12.95	#N/A	#N/A	#N/A	#N/A	0
1394	2015-09-09 15:34:52	14.55				1633	2015-09-12 23:14:52	12.95	#N/A	#N/A	#N/A	#N/A	0
1395	2015-09-09 15:54:52	14.6				1634	2015-09-12 23:34:52	12.9	#N/A	#N/A	#N/A	#N/A	0
1396	2015-09-09 16:14:52	14.55				1635	2015-09-12 23:54:52	12.9	#N/A	#N/A	#N/A	#N/A	0
1397	2015-09-09 16:34:52	14.55				1636	2015-09-13 00:14:52	12.9	#N/A	#N/A	#N/A	#N/A	0
1398	2015-09-09 16:54:52	14.6				1637	2015-09-13 00:34:52	12.9	#N/A	#N/A	#N/A	#N/A	0
1399	2015-09-09 17:14:52	14.55				1638	2015-09-13 00:54:52	12.9	#N/A	#N/A	#N/A	#N/A	0
1400	2015-09-09 17:34:52	13.7				1639	2015-09-13 01:14:52	12.9	#N/A	#N/A	#N/A	#N/A	0
1401	2015-09-09 17:54:52	13.5				1640	2015-09-13 01:34:52	12.85	#N/A	#N/A	#N/A	#N/A	0
1402	2015-09-09 18:14:52	13.25				1641	2015-09-13 01:54:52	12.85	#N/A	#N/A	#N/A	#N/A	0
1403	2015-09-09 18:34:52	13.2				1642	2015-09-13 02:14:52	12.85	#N/A	#N/A	#N/A	#N/A	0
1404	2015-09-09 18:54:52	13.2				1643	2015-09-13 02:34:52	12.85	#N/A	#N/A	#N/A	#N/A	0
1405	2015-09-09 19:14:52	13.1				1644	2015-09-13 02:54:52	12.85	#N/A	#N/A	#N/A	#N/A	0
1406	2015-09-09 19:34:52	13.05				1645	2015-09-13 03:14:52	12.8	#N/A	#N/A	#N/A	#N/A	0
1407	2015-09-09 19:54:52	13.05				1646	2015-09-13 03:34:52	12.8	#N/A	#N/A	#N/A	#N/A	0
1408	2015-09-09 20:14:52	13				1647	2015-09-13 03:54:52	12.8	#N/A	#N/A	#N/A	#N/A	0
1409	2015-09-09 20:34:52	13				1648	2015-09-13 04:14:52	12.8	#N/A	#N/A	#N/A	#N/A	0
1410	2015-09-09 20:54:52	13				1649	2015-09-13 04:34:52	12.8	#N/A	#N/A	#N/A	#N/A	0
1411	2015-09-09 21:14:52	12.95				1650	2015-09-13 04:54:52	12.75	#N/A	#N/A	#N/A	#N/A	0
1412	2015-09-09 21:34:52	12.95				1651	2015-09-13 05:14:52	12.75	#N/A	#N/A	#N/A	#N/A	0
1413	2015-09-09 21:54:52	12.95				1652	2015-09-13 05:34:52	12.75	#N/A	#N/A	#N/A	#N/A	0
1414	2015-09-09 22:14:52	12.95				1653	2015-09-13 05:54:52	12.75	#N/A	#N/A	#N/A	#N/A	0
1415	2015-09-09 22:34:52	12.95				1654	2015-09-13 06:14:52	12.75	#N/A	#N/A	#N/A	#N/A	0
1416	2015-09-09 22:54:52	12.9				1655	2015-09-13 06:34:52	12.75	#N/A	#N/A	#N/A	#N/A	0
1417	2015-09-09 23:14:52	12.9				1656	2015-09-13 06:54:52	12.75	#N/A	#N/A	#N/A	#N/A	0
1418	2015-09-09 23:34:52	12.9				1657	2015-09-13 07:14:52	12.9	#N/A	#N/A	#N/A	#N/A	0
1419	2015-09-09 23:54:52	12.9				1658	2015-09-13 07:34:52	13.1	#N/A	#N/A	#N/A	#N/A	0
1420	2015-09-10 00:14:52	12.9				1659	2015-09-13 07:54:52	13.25	#N/A	#N/A	#N/A	#N/A	0
1421	2015-09-10 00:34:52	12.85				1660	2015-09-13 08:14:52	13.3	#N/A	#N/A	#N/A	#N/A	0
1422	2015-09-10 00:54:52	12.85				1661	2015-09-13 08:34:52	13.4	#N/A	#N/A	#N/A	#N/A	0
1423	2015-09-10 01:14:52	12.85				1662	2015-09-13 08:54:52	13.35	#N/A	#N/A	#N/A	#N/A	0
1424	2015-09-10 01:34:52	12.85				1663	2015-09-13 09:14:52	13.3	#N/A	#N/A	#N/A	#N/A	0
1425	2015-09-10 01:54:52	12.85				1664	2015-09-13 09:34:52	13.25	#N/A	#N/A	#N/A	#N/A	0
1426	2015-09-10 02:14:52	12.85				1665	2015-09-13 09:54:52	13.35	#N/A	#N/A	#N/A	#N/A	0
1427	2015-09-10 02:34:52	12.85				1666	2015-09-13 10:14:52	13.25	#N/A	#N/A	#N/A	#N/A	0
1428	2015-09-10 02:54:52	12.8				1667	2015-09-13 10:34:52	13.45	#N/A	#N/A	#N/A	#N/A	0
1429	2015-09-10 03:14:52	12.8				1668	2015-09-13 10:54:52	13.45	#N/A	#N/A	#N/A	#N/A	0
1430	2015-09-10 03:34:52	12.8				1669	2015-09-13 11:14:52	13.75	#N/A	#N/A	#N/A	#N/A	0
1431	2015-09-10 03:54:52	12.8				1670	2015-09-13 11:34:52	13.7	#N/A	#N/A	#N/A	#N/A	0
1432	2015-09-10 04:14:52	12.8				1671	2015-09-13 11:54:52	13.8	#N/A	#N/A	#N/A	#N/A	0
1433	2015-09-10 04:34:52	12.75				1672	2015-09-13 12:14:52	13.75	#N/A	#N/A	#N/A	#N/A	0
1434	2015-09-10 04:54:52	12.75				1673	2015-09-13 12:34:52	13.7	#N/A	#N/A	#N/A	#N/A	0
1435	2015-09-10 05:14:52	12.75				1674	2015-09-13 12:54:52	14.3	#N/A	#N/A	#N/A	#N/A	0
1436	2015-09-10 05:34:52	12.75				1675	2015-09-13 13:14:52	14.5	#N/A	#N/A	#N/A	#N/A	0
1437	2015-09-10 05:54:52	12.75				1676	2015-09-13 13:34:52	14.45	#N/A	#N/A	#N/A	#N/A	0
1438	2015-09-10 06:14:52	12.75				1677	2015-09-13 13:54:52	14.4	#N/A	#N/A	#N/A	#N/A	0
1439	2015-09-10 06:34:52	12.75				1678	2015-09-13 14:14:52	14.5	#N/A	#N/A	#N/A	#N/A	0
1440	2015-09-10 06:54:52	12.8				1679	2015-09-13 14:34:52	14.5	#N/A	#N/A	#N/A	#N/A	0
1441	2015-09-10 07:14:52	13.2				1680	2015-09-13 14:54:52	14.5	#N/A	#N/A	#N/A	#N/A	0
1442	2015-09-10 07:34:52	13.3				1681	2015-09-13 15:14:52	14.5	#N/A	#N/A	#N/A	#N/A	0
1443	2015-09-10 07:54:52	13.3				1682	2015-09-13 15:34:52	14.55	#N/A	#N/A	#N/A	#N/A	0
1444	2015-09-10 08:14:52	13.4				1683	2015-09-13 15:54:52	14.55	#N/A	#N/A	#N/A	#N/A	0
1445	2015-09-10 08:34:52	13.45				1684	2015-09-13 16:14:52	14.55	#N/A	#N/A	#N/A	#N/A	0
1446	2015-09-10 08:54:52	13.45				1685	2015-09-13 16:34:52	14.45	#N/A	#N/A	#N/A	#N/A	0
1447	2015-09-10 09:14:52	13.6				1686	2015-09-13 16:54:52	14.45	#N/A	#N/A	#N/A	#N/A	0
1448	2015-09-10 09:34:52	13.55				1687	2015-09-13 17:14:52	13.8	#N/A	#N/A	#N/A	#N/A	0
1449	2015-09-10 09:54:52	13.75				1688	2015-09-13 17:34:52	13.6	#N/A	#N/A	#N/A	#N/A	0
1450	2015-09-10 10:14:52	14.25				1689	2015-09-13 17:54:52	13.4	#N/A	#N/A	#N/A	#N/A	0
1451	2015-09-10 10:34:52	13.95				1690	2015-09-13 18:14:52	13.35	#N/A	#N/A	#N/A	#N/A	0
1452	2015-09-10 10:54:52	13.95				1691	2015-09-13 18:34:52	13.3	#N/A	#N/A	#N/A	#N/A	0
1453	2015-09-10 11:14:52	14.35				1692	2015-09-13 18:54:52	13.1	13.1	12.75	14.55	0.35	1
1454	2015-09-10 11:34:52	14.6				1693	2015-09-13 19:14:52	13.05	#N/A	#N/A	#N/A	#N/A	0
1455	2015-09-10 11:54:52	14.45				1694	2015-09-13 19:34:52	13	#N/A	#N/A	#N/A	#N/A	0
1456	2015-09-10 12:14:52	14.5				1695	2015-09-13 19:54:52	13	#N/A	#N/A	#N/A	#N/A	0
1457	2015-09-10 12:34:52	14.6				1696	2015-09-13 20:14:52	13	#N/A	#N/A	#N/A	#N/A	0
1458	2015-09-10 12:54:52	14.55				1697	2015-09-13 20:34:52	12.95	#N/A	#N/A	#N/A	#N/A	0
1459	2015-09-10 13:14:52	14.6				1698	2015-09-13 20:54:52	12.95	#N/A	#N/A	#N/A	#N/A	0
1460	2015-09-10 13:34:52	14.6				1699	2015-09-13 21:14:52	12.95	#N/A	#N/A	#N/A	#N/A	0
1461	2015-09-10 13:54:52	14.55				1700	2015-09-13 21:34:52	13	#N/A	#N/A	#N/A	#N/A	0
1462	2015-09-10 14:14:52	14.55				1701	2015-09-13 21:54:52	12.95	#N/A	#N/A	#N/A	#N/A	0
1463	2015-09-10 14:34:52	14.55				1702	2015-09-13 22:14:52	12.95	#N/A	#N/A	#N/A	#N/A	0
1464	2015-09-10 14:54:52	14				1703	2015-09-13 22:34:52	12.95	#N/A	#N/A	#N/A	#N/A	0
1465	2015-09-10 15:14:52	14.55				1704	2015-09-13 22:54:52	12.95	#N/A	#N/A	#N/A	#N/A	0
1466	2015-09-10 15:34:52	14.55				1705	2015-09-13 23:14:52	12.95	#N/A	#N/A	#N/A	#N/A	0
1467	2015-09-10 15:54:52	14.55				1706	2015-09-13 23:34:52	12.95	#N/A	#N/A	#N/A	#N/A	0
1468	2015-09-10 16:14:52	14.6				1707	2015-09-13 23:54:52	12.9	#N/A	#N/A	#N/A	#N/A	0
1469	2015-09-10 16:34:52	14.55				1708	2015-09-14 00:14:52	12.9	#N/A	#N/A	#N/A	#N/A	0
1470	2015-09-10 16:54:52	14.4				1709	2015-09-14 00:34:52	12.9	#N/A	#N/A	#N/A	#N/A	0
1471	2015-09-10 17:14:52	14.25				1710	2015-09-14 00:54:52	12.9	#N/A	#N/A	#N/A	#N/A	0
1472	2015-09-10 17:34:52	13.6				1711	2015-09-14 01:14:52	12.9	#N/A	#N/A	#N/A	#N/A	0
1473	2015-09-10 17:54:52	13.35				1712	2015-09-14 01:34:52	12.85	#N/A	#N/A	#N/A	#N/A	0
1474	2015-09-10 18:14:52	13.25				1713	2015-09-14 01:54:52	12.85	#N/A	#N/A	#N/A	#N/A	0
1475	2015-09-10 18:34:52	13.15				1714	2015-09-14 02:14:52	12.85	#N/A	#N/A	#N/A	#N/A	0
1476	2015-09-10 18:54:52	13.1				1715	2015-09-14 02:34:52	12.85	#N/A	#N/A	#N/A	#N/A	0
1477	2015-09-10 19:14:52	13.1				1716	2015-09-14 02:54:52	12.85	#N/A	#N/A	#N/A	#N/A	0
1478	2015-09-10 19:34:52	13				1717	2015-09-14 03:14:52	12.85	#N/A	#N/A	#N/A	#N/A	0
1479	2015-09-10 19:54:52	13				1718	2015-09-14 03:34:52	12.8	#N/A	#N/A	#N/A	#N/A	0
1480	2015-09-10 20:14:52	13				1719	2015-09-14 03:54:52	12.8	#N/A	#N/A	#N/A	#N/A	0
1481	2015-09-10 20:34:52	13				1720	2015-09-14 04:14:52	12.8	#N/A	#N/A	#N/A	#N/A	0
1482	2015-09-10 20:54:52	12.95				1721	2015-09-14 04:34:52	12.8	#N/A	#N/A	#N/A	#N/A	0
1483	2015-09-10 21:14:52	12.95				1722	2015-09-14 04:54:52	12.8	#N/A	#N/A	#N/A	#N/A	0
1484	2015-09-10 21:34:52	12.95				1723	2015-09-14 05:14:52	12.75	#N/A	#N/A	#N/A	#N/A	0
1485	2015-09-10 21:54:52	12.95				1724	2015-09-14 05:34:52	12.75	#N/A	#N/A	#N/A	#N/A	0
1486	2015-09-10 22:14:52	12.95				1725	2015-09-14 05:54:52	12.8	#N/A	#N/A	#N/A	#N/A	0
1487	2015-09-10 22:34:52	12.9				1726	2015-09-14 06:14:52	12.8	#N/A	#N/A	#N/A	#N/A	0
1488	2015-09-10 22:54:52	12.9				1727	2015-09-14 06:34:52	12.8	#N/A	#N/A	#N/A	#N/A	0
1489	2015-09-10 23:14:52	12.9				1728	2015-09-14 06:54:52	12.85	#N/A	#N/A	#N/A	#N/A	0
1490	2015-09-10 23:34:52	12.9				1729	2015-09-14 07:14:52	12.8	#N/A	#N/A	#N/A	#N/A	0
1491	2015-09-10 23:54:52	12.9				1730	2015-09-14 07:34:52	12.95	#N/A	#N/A	#N/A	#N/A	0
1492	2015-09-11 00:14:52	12.85				1731	2015-09-14 07:54:52	13.15	#N/A	#N/A	#N/A	#N/A	0
1493	2015-09-11 00:34:52	12.85				1732	2015-09-14 08:14:52	13.25	#N/A	#N/A	#N/A	#N/A	0
1494	2015-09-11 00:54:52	12.85				1733	2015-09-14 08:34:52	13.4	#N/A	#N/A	#N/A	#N/A	0
1495	2015-09-11 01:14:52	12.85				1734	2015-09-14 08:54:52	13.45	#N/A	#N/A	#N/A	#N/A	0
1496	2015-09-11 01:34:52	12.8				1735	2015-09-14 09:14:52	13.55	#N/A	#N/A	#N/A	#N/A	0
1497	2015-09-11 01:54:52	12.8				1736	2015-09-14 09:34:52	13.55	#N/A	#N/A	#N/A	#N/A	0
1498	2015-09-11 02:14:52	12.8				1737	2015-09-14 09:54:52	13.6	#N/A	#N/A	#N/A	#N/A	0
1499	2015-09-11 02:34:52	12.8				1738	2015-09-14 10:14:52	13.6	#N/A	#N/A	#N/A	#N/A	0
1500	2015-09-11 02:54:52	12.75				1739	2015-09-14 10:34:52	13.8	#N/A	#N/A	#N/A	#N/A	0
1501	2015-09-11 03:14:52	12.75				1740	2015-09-14 10:54:52	13.75	#N/A	#N/A	#N/A	#N/A	0
1502	2015-09-11 03:34:52	12.75				1741	2015-09-14 11:14:52	13.9	#N/A	#N/A	#N/A	#N/A	0
1503	2015-09-11 03:54:52	12.7				1742	2015-09-14 11:34:52	13.55	#N/A	#N/A	#N/A	#N/A	0
1504	2015-09-11 04:14:52	12.7				1743	2015-09-14 11:54:52	13.55	#N/A	#N/A	#N/A	#N/A	0
1505	2015-09-11 04:34:52	12.7				1744	2015-09-14 12:14:52	13.85	#N/A	#N/A	#N/A	#N/A	0
1506	2015-09-11 04:54:52	12.7				1745	2015-09-14 12:34:52	13.8	#N/A	#N/A	#N/A	#N/A	0
1507	2015-09-11 05:14:52	12.7				1746	2015-09-14 12:54:52	13.85	#N/A	#N/A	#N/A	#N/A	0
1508	2015-09-11 05:34:52	12.7				1747	2015-09-14 13:14:52	13.8	#N/A	#N/A	#N/A	#N/A	0
1509	2015-09-11 05:54:52	12.7				1748	2015-09-14 13:34:52	13.8	#N/A	#N/A	#N/A	#N/A	0
1510	2015-09-11 06:14:52	12.7				1749	2015-09-14 13:54:52	14.6	#N/A	#N/A	#N/A	#N/A	0
1511	2015-09-11 06:34:52	12.7				1750	2015-09-14 14:14:52	14.6	#N/A	#N/A	#N/A	#N/A	0
1512	2015-09-11 06:54:52	12.75				1751	2015-09-14 14:34:52	14.6	#N/A	#N/A	#N/A	#N/A	0
1513	2015-09-11 07:14:52	12.95				1752	2015-09-14 14:54:52	14.6	#N/A	#N/A	#N/A	#N/A	0
1514	2015-09-11 07:34:52	12.95				1753	2015-09-14 15:14:52	14.5	#N/A	#N/A	#N/A	#N/A	0
1515	2015-09-11 07:54:52	13.05				1754	2015-09-14 15:34:52	14.3	#N/A	#N/A	#N/A	#N/A	0
1516	2015-09-11 08:14:52	13.2				1755	2015-09-14 15:54:52	14.6	#N/A	#N/A	#N/A	#N/A	0
1517	2015-09-11 08:34:52	13.35				1756	2015-09-14 16:14:52	14.55	#N/A	#N/A	#N/A	#N/A	0
1518	2015-09-11 08:54:52	13.45				1757	2015-09-14 16:34:52	14.55	#N/A	#N/A	#N/A	#N/A	0
1519	2015-09-11 09:14:52	13.45				1758	2015-09-14 16:54:52	13.75	#N/A	#N/A	#N/A	#N/A	0
1520	2015-09-11 09:34:52	13.55				1759	2015-09-14 17:14:52	13.35	#N/A	#N/A	#N/A	#N/A	0
1521	2015-09-11 09:54:52	13.4				1760	2015-09-14 17:34:52	13.2	#N/A	#N/A	#N/A	#N/A	0
1522	2015-09-11 10:14:52	13.45				1761	2015-09-14 17:54:52	13.15	#N/A	#N/A	#N/A	#N/A	0
1523	2015-09-11 10:34:52	13.35				1762	2015-09-14 18:14:52	13.15	#N/A	#N/A	#N/A	#N/A	0
1524	2015-09-11 10:54:52	13.35				1763	2015-09-14 18:34:52	13.1	#N/A	#N/A	#N/A	#N/A	0
1525	2015-09-11 11:14:52	13.45				1764	2015-09-14 18:54:52	13	13	12.65	14.6	0.35	1
1526	2015-09-11 11:34:52	13.5				1765	2015-09-14 19:14:52	13	#N/A	#N/A	#N/A	#N/A	0
1527	2015-09-11 11:54:52	13.6				1766	2015-09-14 19:34:52	12.95	#N/A	#N/A	#N/A	#N/A	0
1528	2015-09-11 12:14:52	13.7				1767	2015-09-14 19:54:52	12.95	#N/A	#N/A	#N/A	#N/A	0
1529	2015-09-11 12:34:52	13.2				1768	2015-09-14 20:14:52	12.95	#N/A	#N/A	#N/A	#N/A	0
1530	2015-09-11 12:54:52	13.5				1769	2015-09-14 20:34:52	12.95	#N/A	#N/A	#N/A	#N/A	0
1531	2015-09-11 13:14:52	13.7				1770	2015-09-14 20:54:52	12.95	#N/A	#N/A	#N/A	#N/A	0
1532	2015-09-11 13:34:52	14.25				1771	2015-09-14 21:14:52	12.9	#N/A	#N/A	#N/A	#N/A	0
1533	2015-09-11 13:54:52	13.75				1772	2015-09-14 21:34:52	12.9	#N/A	#N/A	#N/A	#N/A	0
1534	2015-09-11 14:14:52	13.8				1773	2015-09-14 21:54:52	12.9	#N/A	#N/A	#N/A	#N/A	0
1535	2015-09-11 14:34:52	13.5				1774	2015-09-14 22:14:52	12.9	#N/A	#N/A	#N/A	#N/A	0
1536	2015-09-11 14:54:52	13.45				1775	2015-09-14 22:34:52	12.9	#N/A	#N/A	#N/A	#N/A	0
1537	2015-09-11 15:14:52	13.4				1776	2015-09-14 22:54:52	12.9	#N/A	#N/A	#N/A	#N/A	0
1538	2015-09-11 15:34:52	13.4				1777	2015-09-14 23:14:52	12.85	#N/A	#N/A	#N/A	#N/A	0
1539	2015-09-11 15:54:52	13.35				1778	2015-09-14 23:34:52	12.85	#N/A	#N/A	#N/A	#N/A	0
1540	2015-09-11 16:14:52	13.35				1779	2015-09-14 23:54:52	12.85	#N/A	#N/A	#N/A	#N/A	0
1541	2015-09-11 16:34:52	13.45				1780	2015-09-15 00:14:52	12.85	#N/A	#N/A	#N/A	#N/A	0
1542	2015-09-11 16:54:52	13.4				1781	2015-09-15 00:34:52	12.85	#N/A	#N/A	#N/A	#N/A	0
1543	2015-09-11 17:14:52	13.35				1782	2015-09-15 00:54:52	12.8	#N/A	#N/A	#N/A	#N/A	0
1544	2015-09-11 17:34:52	13.2				1783	2015-09-15 01:14:52	12.8	#N/A	#N/A	#N/A	#N/A	0
1545	2015-09-11 17:54:52	13.15				1784	2015-09-15 01:34:52	12.8	#N/A	#N/A	#N/A	#N/A	0
1546	2015-09-11 18:14:52	13.15				1785	2015-09-15 01:54:52	12.75	#N/A	#N/A	#N/A	#N/A	0
1547	2015-09-11 18:34:52	13.1				1786	2015-09-15 02:14:52	12.75	#N/A	#N/A	#N/A	#N/A	0
1548	2015-09-11 18:54:52	13.1				1787	2015-09-15 02:34:52	12.75	#N/A	#N/A	#N/A	#N/A	0
1549	2015-09-11 19:14:52	13.05				1788	2015-09-15 02:54:52	12.75	#N/A	#N/A	#N/A	#N/A	0
1550	2015-09-11 19:34:52	13.05				1789	2015-09-15 03:14:52	12.7	#N/A	#N/A	#N/A	#N/A	0
1551	2015-09-11 19:54:52	13				1790	2015-09-15 03:34:52	12.7	#N/A	#N/A	#N/A	#N/A	0
1552	2015-09-11 20:14:52	13				1791	2015-09-15 03:54:52	12.7	#N/A	#N/A	#N/A	#N/A	0
1553	2015-09-11 20:34:52	12.95				1792	2015-09-15 04:14:52	12.7	#N/A	#N/A	#N/A	#N/A	0
1554	2015-09-11 20:54:52	12.95				1793	2015-09-15 04:34:52	12.7	#N/A	#N/A	#N/A	#N/A	0
1555	2015-09-11 21:14:52	12.95				1794	2015-09-15 04:54:52	12.65	#N/A	#N/A	#N/A	#N/A	0
1556	2015-09-11 21:34:52	12.95				1795	2015-09-15 05:14:52	12.65	#N/A	#N/A	#N/A	#N/A	0
1557	2015-09-11 21:54:52	12.95				1796	2015-09-15 05:34:52	12.65	#N/A	#N/A	#N/A	#N/A	0
1558	2015-09-11 22:14:52	12.9				1797	2015-09-15 05:54:52	12.65	#N/A	#N/A	#N/A	#N/A	0
1559	2015-09-11 22:34:52	12.9				1798	2015-09-15 06:14:52	12.65	#N/A	#N/A	#N/A	#N/A	0
1560	2015-09-11 22:54:52	12.9				1799	2015-09-15 06:34:52	12.65	#N/A	#N/A	#N/A	#N/A	0
1561	2015-09-11 23:14:52	12.9				1800	2015-09-15 06:54:52	12.75	#N/A	#N/A	#N/A	#N/A	0
1562	2015-09-11 23:34:52	12.9				1801	2015-09-15 07:14:52	12.85	#N/A	#N/A	#N/A	#N/A	0
1563	2015-09-11 23:54:52	12.9				1802	2015-09-15 07:34:52	12.8	#N/A	#N/A	#N/A	#N/A	0
1564	2015-09-12 00:14:52	12.85				1803	2015-09-15 07:54:52	12.85	#N/A	#N/A	#N/A	#N/A	0
1565	2015-09-12 00:34:52	12.85				1804	2015-09-15 08:14:52	13.1	#N/A	#N/A	#N/A	#N/A	0
1566	2015-09-12 00:54:52	12.85				1805	2015-09-15 08:34:52	13.3	#N/A	#N/A	#N/A	#N/A	0
1567	2015-09-12 01:14:52	12.85				1806	2015-09-15 08:54:52	13.2	#N/A	#N/A	#N/A	#N/A	0
1568	2015-09-12 01:34:52	12.85				1807	2015-09-15 09:14:52	13.25	#N/A	#N/A	#N/A	#N/A	0
1569	2015-09-12 01:54:52	12.85				1808	2015-09-15 09:34:52	13.35	#N/A	#N/A	#N/A	#N/A	0
1570	2015-09-12 02:14:52	12.8				1809	2015-09-15 09:54:52	13.35	#N/A	#N/A	#N/A	#N/A	0
1571	2015-09-12 02:34:52	12.8				1810	2015-09-15 10:14:52	13.35	#N/A	#N/A	#N/A	#N/A	0
1572	2015-09-12 02:54:52	12.8				1811	2015-09-15 10:34:52	13.3	#N/A	#N/A	#N/A	#N/A	0
1573	2015-09-12 03:14:52	12.8				1812	2015-09-15 10:54:52	13.3	#N/A	#N/A	#N/A	#N/A	0
1574	2015-09-12 03:34:52	12.8				1813	2015-09-15 11:14:52	13.4	#N/A	#N/A	#N/A	#N/A	0
1575	2015-09-12 03:54:52	12.8				1814	2015-09-15 11:34:52	13.55	#N/A	#N/A	#N/A	#N/A	0
1576	2015-09-12 04:14:52	12.75				1815	2015-09-15 11:54:52	13.6	#N/A	#N/A	#N/A	#N/A	0
1577	2015-09-12 04:34:52	12.75				1816	2015-09-15 12:14:52	13.45	#N/A	#N/A	#N/A	#N/A	0
1578	2015-09-12 04:54:52	12.75				1817	2015-09-15 12:34:52	13.5	#N/A	#N/A	#N/A	#N/A	0
1579	2015-09-12 05:14:52	12.75				1818	2015-09-15 12:54:52	13.5	#N/A	#N/A	#N/A	#N/A	0
1580	2015-09-12 05:34:52	12.75				1819	2015-09-15 13:14:52	13.5	#N/A	#N/A	#N/A	#N/A	0
1581	2015-09-12 05:54:52	12.75				1820	2015-09-15 13:34:52	13.6	#N/A	#N/A	#N/A	#N/A	0
1582	2015-09-12 06:14:52	12.75				1821	2015-09-15 13:54:52	14	#N/A	#N/A	#N/A	#N/A	0
1583	2015-09-12 06:34:52	12.9				1822	2015-09-15 14:14:52	14.2	#N/A	#N/A	#N/A	#N/A	0
1584	2015-09-12 06:54:52	13.05				1823	2015-09-15 14:34:52	14.4	#N/A	#N/A	#N/A	#N/A	0
1585	2015-09-12 07:14:52	13.2				1824	2015-09-15 14:54:52	13.6	#N/A	#N/A	#N/A	#N/A	0
1586	2015-09-12 07:34:52	13.25				1825	2015-09-15 15:14:52	14.45	#N/A	#N/A	#N/A	#N/A	0
1587	2015-09-12 07:54:52	13.3				1826	2015-09-15 15:34:52	13.95	#N/A	#N/A	#N/A	#N/A	0
1588	2015-09-12 08:14:52	13.35				1827	2015-09-15 15:54:52	14.5	#N/A	#N/A	#N/A	#N/A	0
1589	2015-09-12 08:34:52	13.55				1828	2015-09-15 16:14:52	14.05	#N/A	#N/A	#N/A	#N/A	0
1590	2015-09-12 08:54:52	13.4				1829	2015-09-15 16:34:52	13.6	#N/A	#N/A	#N/A	#N/A	0
1591	2015-09-12 09:14:52	13.4				1830	2015-09-15 16:54:52	13.5	#N/A	#N/A	#N/A	#N/A	0
1592	2015-09-12 09:34:52	13.45				1831	2015-09-15 17:14:52	13.45	#N/A	#N/A	#N/A	#N/A	0
1593	2015-09-12 09:54:52	13.5				1832	2015-09-15 17:34:52	13.4	#N/A	#N/A	#N/A	#N/A	0
1594	2015-09-12 10:14:52	14				1833	2015-09-15 17:54:52	13.3	#N/A	#N/A	#N/A	#N/A	0
1595	2015-09-12 10:34:52	14.3				1834	2015-09-15 18:14:52	13.25	#N/A	#N/A	#N/A	#N/A	0
1596	2015-09-12 10:54:52	14.25				1835	2015-09-15 18:34:52	13.25	#N/A	#N/A	#N/A	#N/A	0
1597	2015-09-12 11:14:52	13.75				1836	2015-09-15 18:54:52	13.05	13.05	12.6	14.5	0.45	1
1598	2015-09-12 11:34:52	13.85				1837	2015-09-15 19:14:52	13	#N/A	#N/A	#N/A	#N/A	0
1599	2015-09-12 11:54:52	14.35				1838	2015-09-15 19:34:52	13	#N/A	#N/A	#N/A	#N/A	0
1600	2015-09-12 12:14:52	14.4				1839	2015-09-15 19:54:52	13	#N/A	#N/A	#N/A	#N/A	0
1601	2015-09-12 12:34:52	14.45				1840	2015-09-15 20:14:52	12.95	#N/A	#N/A	#N/A	#N/A	0
1602	2015-09-12 12:54:52	14.6				1841	2015-09-15 20:34:52	12.95	#N/A	#N/A	#N/A	#N/A	0
1603	2015-09-12 13:14:52	14.45				1842	2015-09-15 20:54:52	12.95	#N/A	#N/A	#N/A	#N/A	0
1604	2015-09-12 13:34:52	13.95				1843	2015-09-15 21:14:52	12.9	#N/A	#N/A	#N/A	#N/A	0
1605	2015-09-12 13:54:52	14.6				1844	2015-09-15 21:34:52	12.9	#N/A	#N/A	#N/A	#N/A	0
1606	2015-09-12 14:14:52	14.05				1845	2015-09-15 21:54:52	12.9	#N/A	#N/A	#N/A	#N/A	0
1607	2015-09-12 14:34:52	14.6				1846	2015-09-15 22:14:52	12.9	#N/A	#N/A	#N/A	#N/A	0
1608	2015-09-12 14:54:52	14.6				1847	2015-09-15 22:34:52	12.85	#N/A	#N/A	#N/A	#N/A	0
1609	2015-09-12 15:14:52	14.6				1848	2015-09-15 22:54:52	12.85	#N/A	#N/A	#N/A	#N/A	0
1610	2015-09-12 15:34:52	14.6				1849	2015-09-15 23:14:52	12.85	#N/A	#N/A	#N/A	#N/A	0
1611	2015-09-12 15:54:52	13.7				1850	2015-09-15 23:34:52	12.85	#N/A	#N/A	#N/A	#N/A	0
1612	2015-09-12 16:14:52	14.6				1851	2015-09-15 23:54:52	12.8	#N/A	#N/A	#N/A	#N/A	0
1613	2015-09-12 16:34:52	14.55				1852	2015-09-16 00:14:52	12.8	#N/A	#N/A	#N/A	#N/A	0
1614	2015-09-12 16:54:52	14.55				1853	2015-09-16 00:34:52	12.8	#N/A	#N/A	#N/A	#N/A	0
1615	2015-09-12 17:14:52	13.8				1854	2015-09-16 00:54:52	12.8	#N/A	#N/A	#N/A	#N/A	0
1616	2015-09-12 17:34:52	13.65				1855	2015-09-16 01:14:52	12.8	#N/A	#N/A	#N/A	#N/A	0
1617	2015-09-12 17:54:52	13.5				1856	2015-09-16 01:34:52	12.75	#N/A	#N/A	#N/A	#N/A	0
1618	2015-09-12 18:14:52	13.4				1857	2015-09-16 01:54:52	12.75	#N/A	#N/A	#N/A	#N/A	0
1619	2015-09-12 18:34:52	13.25				1858	2015-09-16 02:14:52	12.75	#N/A	#N/A	#N/A	#N/A	0
1620	2015-09-12 18:54:52	13.2				1859	2015-09-16 02:34:52	12.7	#N/A	#N/A	#N/A	#N/A	0
1621	2015-09-12 19:14:52	13.2				1860	2015-09-16 02:54:52	12.7	#N/A	#N/A	#N/A	#N/A	0
1622	2015-09-12 19:34:52	13.2				1861	2015-09-16 03:14:52	12.7	#N/A	#N/A	#N/A	#N/A	0
1623	2015-09-12 19:54:52	13.2				1862	2015-09-16 03:34:52	12.7	#N/A	#N/A	#N/A	#N/A	0
1624	2015-09-12 20:14:52	13.15				1863	2015-09-16 03:54:52	12.65	#N/A	#N/A	#N/A	#N/A	0
1625	2015-09-12 20:34:52	13.15				1864	2015-09-16 04:14:52	12.65	#N/A	#N/A	#N/A	#N/A	0
1626	2015-09-12 20:54:52	13				1865	2015-09-16 04:34:52	12.65	#N/A	#N/A	#N/A	#N/A	0
1627	2015-09-12 21:14:52	13				1866	2015-09-16 04:54:52	12.65	#N/A	#N/A	#N/A	#N/A	0
1628	2015-09-12 21:34:52	13				1867	2015-09-16 05:14:52	12.6	#N/A	#N/A	#N/A	#N/A	0
1629	2015-09-12 21:54:52	13				1868	2015-09-16 05:34:52	12.6	#N/A	#N/A	#N/A	#N/A	0
1630	2015-09-12 22:14:52	13				1869	2015-09-16 05:54:52	12.6	#N/A	#N/A	#N/A	#N/A	0
1631	2015-09-12 22:34:52	12.95				1870	2015-09-16 06:14:52	12.6	#N/A	#N/A	#N/A	#N/A	0
1632	2015-09-12 22:54:52	12.95				1871	2015-09-16 06:34:52	12.65	#N/A	#N/A	#N/A	#N/A	0
1633	2015-09-12 23:14:52	12.95				1872	2015-09-16 06:54:52	12.85	#N/A	#N/A	#N/A	#N/A	0
1634	2015-09-12 23:34:52	12.9				1873	2015-09-16 07:14:52	12.95	#N/A	#N/A	#N/A	#N/A	0
1635	2015-09-12 23:54:52	12.9				1874	2015-09-16 07:34:52	13.05	#N/A	#N/A	#N/A	#N/A	0
1636	2015-09-13 00:14:52	12.9				1875	2015-09-16 07:54:52	13.1	#N/A	#N/A	#N/A	#N/A	0
1637	2015-09-13 00:34:52	12.9				1876	2015-09-16 08:14:52	13.2	#N/A	#N/A	#N/A	#N/A	0
1638	2015-09-13 00:54:52	12.9				1877	2015-09-16 08:34:52	13.25	#N/A	#N/A	#N/A	#N/A	0
1639	2015-09-13 01:14:52	12.9				1878	2015-09-16 08:54:52	13.25	#N/A	#N/A	#N/A	#N/A	0
1640	2015-09-13 01:34:52	12.85				1879	2015-09-16 09:14:52	13.25	#N/A	#N/A	#N/A	#N/A	0
1641	2015-09-13 01:54:52	12.85				1880	2015-09-16 09:34:52	13.35	#N/A	#N/A	#N/A	#N/A	0
1642	2015-09-13 02:14:52	12.85				1881	2015-09-16 09:54:52	13.35	#N/A	#N/A	#N/A	#N/A	0
1643	2015-09-13 02:34:52	12.85				1882	2015-09-16 10:14:52	13.4	#N/A	#N/A	#N/A	#N/A	0
1644	2015-09-13 02:54:52	12.85				1883	2015-09-16 10:34:52	13.35	#N/A	#N/A	#N/A	#N/A	0
1645	2015-09-13 03:14:52	12.8				1884	2015-09-16 10:54:52	13.45	#N/A	#N/A	#N/A	#N/A	0
1646	2015-09-13 03:34:52	12.8				1885	2015-09-16 11:14:52	13.65	#N/A	#N/A	#N/A	#N/A	0
1647	2015-09-13 03:54:52	12.8				1886	2015-09-16 11:34:52	13.75	#N/A	#N/A	#N/A	#N/A	0
1648	2015-09-13 04:14:52	12.8				1887	2015-09-16 11:54:52	13.85	#N/A	#N/A	#N/A	#N/A	0
1649	2015-09-13 04:34:52	12.8				1888	2015-09-16 12:14:52	14.25	#N/A	#N/A	#N/A	#N/A	0
1650	2015-09-13 04:54:52	12.75				1889	2015-09-16 12:34:52	13.85	#N/A	#N/A	#N/A	#N/A	0
1651	2015-09-13 05:14:52	12.75				1890	2015-09-16 12:54:52	14.35	#N/A	#N/A	#N/A	#N/A	0
1652	2015-09-13 05:34:52	12.75				1891	2015-09-16 13:14:52	14.4	#N/A	#N/A	#N/A	#N/A	0
1653	2015-09-13 05:54:52	12.75				1892	2015-09-16 13:34:52	14.4	#N/A	#N/A	#N/A	#N/A	0
1654	2015-09-13 06:14:52	12.75				1893	2015-09-16 13:54:52	14.45	#N/A	#N/A	#N/A	#N/A	0
1655	2015-09-13 06:34:52	12.75				1894	2015-09-16 14:14:52	14.5	#N/A	#N/A	#N/A	#N/A	0
1656	2015-09-13 06:54:52	12.75				1895	2015-09-16 14:34:52	14.55	#N/A	#N/A	#N/A	#N/A	0
1657	2015-09-13 07:14:52	12.9				1896	2015-09-16 14:54:52	14.5	#N/A	#N/A	#N/A	#N/A	0
1658	2015-09-13 07:34:52	13.1				1897	2015-09-16 15:14:52	14.5	#N/A	#N/A	#N/A	#N/A	0
1659	2015-09-13 07:54:52	13.25				1898	2015-09-16 15:34:52	14.6	#N/A	#N/A	#N/A	#N/A	0
1660	2015-09-13 08:14:52	13.3				1899	2015-09-16 15:54:52	14.6	#N/A	#N/A	#N/A	#N/A	0
1661	2015-09-13 08:34:52	13.4				1900	2015-09-16 16:14:52	14.55	#N/A	#N/A	#N/A	#N/A	0
1662	2015-09-13 08:54:52	13.35				1901	2015-09-16 16:34:52	14.55	#N/A	#N/A	#N/A	#N/A	0
1663	2015-09-13 09:14:52	13.3				1902	2015-09-16 16:54:52	13.95	#N/A	#N/A	#N/A	#N/A	0
1664	2015-09-13 09:34:52	13.25				1903	2015-09-16 17:14:52	13.85	#N/A	#N/A	#N/A	#N/A	0
1665	2015-09-13 09:54:52	13.35				1904	2015-09-16 17:34:52	13.55	#N/A	#N/A	#N/A	#N/A	0
1666	2015-09-13 10:14:52	13.25				1905	2015-09-16 17:54:52	13.4	#N/A	#N/A	#N/A	#N/A	0
1667	2015-09-13 10:34:52	13.45				1906	2015-09-16 18:14:52	13.3	#N/A	#N/A	#N/A	#N/A	0
1668	2015-09-13 10:54:52	13.45				1907	2015-09-16 18:34:52	13.05	#N/A	#N/A	#N/A	#N/A	0
1669	2015-09-13 11:14:52	13.75				1908	2015-09-16 18:54:52	13.05	13.05	12.65	14.6	0.4	1
1670	2015-09-13 11:34:52	13.7				1909	2015-09-16 19:14:52	13	#N/A	#N/A	#N/A	#N/A	0
1671	2015-09-13 11:54:52	13.8				1910	2015-09-16 19:34:52	13	#N/A	#N/A	#N/A	#N/A	0
1672	2015-09-13 12:14:52	13.75				1911	2015-09-16 19:54:52	13	#N/A	#N/A	#N/A	#N/A	0
1673	2015-09-13 12:34:52	13.7				1912	2015-09-16 20:14:52	12.95	#N/A	#N/A	#N/A	#N/A	0
1674	2015-09-13 12:54:52	14.3				1913	2015-09-16 20:34:52	12.95	#N/A	#N/A	#N/A	#N/A	0
1675	2015-09-13 13:14:52	14.5				1914	2015-09-16 20:54:52	12.95	#N/A	#N/A	#N/A	#N/A	0
1676	2015-09-13 13:34:52	14.45				1915	2015-09-16 21:14:52	12.95	#N/A	#N/A	#N/A	#N/A	0
1677	2015-09-13 13:54:52	14.4				1916	2015-09-16 21:34:52	12.95	#N/A	#N/A	#N/A	#N/A	0
1678	2015-09-13 14:14:52	14.5				1917	2015-09-16 21:54:52	12.9	#N/A	#N/A	#N/A	#N/A	0
1679	2015-09-13 14:34:52	14.5				1918	2015-09-16 22:14:52	12.9	#N/A	#N/A	#N/A	#N/A	0
1680	2015-09-13 14:54:52	14.5				1919	2015-09-16 22:34:52	12.9	#N/A	#N/A	#N/A	#N/A	0
1681	2015-09-13 15:14:52	14.5				1920	2015-09-16 22:54:52	12.9	#N/A	#N/A	#N/A	#N/A	0
1682	2015-09-13 15:34:52	14.55				1921	2015-09-16 23:14:52	12.85	#N/A	#N/A	#N/A	#N/A	0
1683	2015-09-13 15:54:52	14.55				1922	2015-09-16 23:34:52	12.85	#N/A	#N/A	#N/A	#N/A	0
1684	2015-09-13 16:14:52	14.55				1923	2015-09-16 23:54:52	12.85	#N/A	#N/A	#N/A	#N/A	0
1685	2015-09-13 16:34:52	14.45				1924	2015-09-17 00:14:52	12.85	#N/A	#N/A	#N/A	#N/A	0
1686	2015-09-13 16:54:52	14.45				1925	2015-09-17 00:34:52	12.85	#N/A	#N/A	#N/A	#N/A	0
1687	2015-09-13 17:14:52	13.8				1926	2015-09-17 00:54:52	12.8	#N/A	#N/A	#N/A	#N/A	0
1688	2015-09-13 17:34:52	13.6				1927	2015-09-17 01:14:52	12.8	#N/A	#N/A	#N/A	#N/A	0
1689	2015-09-13 17:54:52	13.4				1928	2015-09-17 01:34:52	12.8	#N/A	#N/A	#N/A	#N/A	0
1690	2015-09-13 18:14:52	13.35				1929	2015-09-17 01:54:52	12.8	#N/A	#N/A	#N/A	#N/A	0
1691	2015-09-13 18:34:52	13.3				1930	2015-09-17 02:14:52	12.8	#N/A	#N/A	#N/A	#N/A	0
1692	2015-09-13 18:54:52	13.1				1931	2015-09-17 02:34:52	12.75	#N/A	#N/A	#N/A	#N/A	0
1693	2015-09-13 19:14:52	13.05				1932	2015-09-17 02:54:52	12.75	#N/A	#N/A	#N/A	#N/A	0
1694	2015-09-13 19:34:52	13				1933	2015-09-17 03:14:52	12.75	#N/A	#N/A	#N/A	#N/A	0
1695	2015-09-13 19:54:52	13				1934	2015-09-17 03:34:52	12.75	#N/A	#N/A	#N/A	#N/A	0
1696	2015-09-13 20:14:52	13				1935	2015-09-17 03:54:52	12.7	#N/A	#N/A	#N/A	#N/A	0
1697	2015-09-13 20:34:52	12.95				1936	2015-09-17 04:14:52	12.7	#N/A	#N/A	#N/A	#N/A	0
1698	2015-09-13 20:54:52	12.95				1937	2015-09-17 04:34:52	12.7	#N/A	#N/A	#N/A	#N/A	0
1699	2015-09-13 21:14:52	12.95				1938	2015-09-17 04:54:52	12.7	#N/A	#N/A	#N/A	#N/A	0
1700	2015-09-13 21:34:52	13				1939	2015-09-17 05:14:52	12.65	#N/A	#N/A	#N/A	#N/A	0
1701	2015-09-13 21:54:52	12.95				1940	2015-09-17 05:34:52	12.65	#N/A	#N/A	#N/A	#N/A	0
1702	2015-09-13 22:14:52	12.95				1941	2015-09-17 05:54:52	12.65	#N/A	#N/A	#N/A	#N/A	0
1703	2015-09-13 22:34:52	12.95				1942	2015-09-17 06:14:52	12.75	#N/A	#N/A	#N/A	#N/A	0
1704	2015-09-13 22:54:52	12.95				1943	2015-09-17 06:34:52	12.8	#N/A	#N/A	#N/A	#N/A	0
1705	2015-09-13 23:14:52	12.95				1944	2015-09-17 06:54:52	12.85	#N/A	#N/A	#N/A	#N/A	0
1706	2015-09-13 23:34:52	12.95				1945	2015-09-17 07:14:52	12.95	#N/A	#N/A	#N/A	#N/A	0
1707	2015-09-13 23:54:52	12.9				1946	2015-09-17 07:34:52	13	#N/A	#N/A	#N/A	#N/A	0
1708	2015-09-14 00:14:52	12.9				1947	2015-09-17 07:54:52	13.05	#N/A	#N/A	#N/A	#N/A	0
1709	2015-09-14 00:34:52	12.9				1948	2015-09-17 08:14:52	13.1	#N/A	#N/A	#N/A	#N/A	0
1710	2015-09-14 00:54:52	12.9				1949	2015-09-17 08:34:52	13.15	#N/A	#N/A	#N/A	#N/A	0
1711	2015-09-14 01:14:52	12.9				1950	2015-09-17 08:54:52	13.2	#N/A	#N/A	#N/A	#N/A	0
1712	2015-09-14 01:34:52	12.85				1951	2015-09-17 09:14:52	13.2	#N/A	#N/A	#N/A	#N/A	0
1713	2015-09-14 01:54:52	12.85				1952	2015-09-17 09:34:52	13.2	#N/A	#N/A	#N/A	#N/A	0
1714	2015-09-14 02:14:52	12.85				1953	2015-09-17 09:54:52	13.3	#N/A	#N/A	#N/A	#N/A	0
1715	2015-09-14 02:34:52	12.85				1954	2015-09-17 10:14:52	13.3	#N/A	#N/A	#N/A	#N/A	0
1716	2015-09-14 02:54:52	12.85				1955	2015-09-17 10:34:52	13.35	#N/A	#N/A	#N/A	#N/A	0
1717	2015-09-14 03:14:52	12.85				1956	2015-09-17 10:54:52	13.4	#N/A	#N/A	#N/A	#N/A	0
1718	2015-09-14 03:34:52	12.8				1957	2015-09-17 11:14:52	13.45	#N/A	#N/A	#N/A	#N/A	0
1719	2015-09-14 03:54:52	12.8				1958	2015-09-17 11:34:52	13.5	#N/A	#N/A	#N/A	#N/A	0
1720	2015-09-14 04:14:52	12.8				1959	2015-09-17 11:54:52	13.6	#N/A	#N/A	#N/A	#N/A	0
1721	2015-09-14 04:34:52	12.8				1960	2015-09-17 12:14:52	13.65	#N/A	#N/A	#N/A	#N/A	0
1722	2015-09-14 04:54:52	12.8				1961	2015-09-17 12:34:52	13.65	#N/A	#N/A	#N/A	#N/A	0
1723	2015-09-14 05:14:52	12.75				1962	2015-09-17 12:54:52	13.6	#N/A	#N/A	#N/A	#N/A	0
1724	2015-09-14 05:34:52	12.75				1963	2015-09-17 13:14:52	13.75	#N/A	#N/A	#N/A	#N/A	0
1725	2015-09-14 05:54:52	12.8				1964	2015-09-17 13:34:52	14.05	#N/A	#N/A	#N/A	#N/A	0
1726	2015-09-14 06:14:52	12.8				1965	2015-09-17 13:54:52	14.35	#N/A	#N/A	#N/A	#N/A	0
1727	2015-09-14 06:34:52	12.8				1966	2015-09-17 14:14:52	14.35	#N/A	#N/A	#N/A	#N/A	0
1728	2015-09-14 06:54:52	12.85				1967	2015-09-17 14:34:52	14.4	#N/A	#N/A	#N/A	#N/A	0
1729	2015-09-14 07:14:52	12.8				1968	2015-09-17 14:54:52	14.4	#N/A	#N/A	#N/A	#N/A	0
1730	2015-09-14 07:34:52	12.95				1969	2015-09-17 15:14:52	13.85	#N/A	#N/A	#N/A	#N/A	0
1731	2015-09-14 07:54:52	13.15				1970	2015-09-17 15:34:52	13.7	#N/A	#N/A	#N/A	#N/A	0
1732	2015-09-14 08:14:52	13.25				1971	2015-09-17 15:54:52	13.65	#N/A	#N/A	#N/A	#N/A	0
1733	2015-09-14 08:34:52	13.4				1972	2015-09-17 16:14:52	13.7	#N/A	#N/A	#N/A	#N/A	0
1734	2015-09-14 08:54:52	13.45				1973	2015-09-17 16:34:52	13.8	#N/A	#N/A	#N/A	#N/A	0
1735	2015-09-14 09:14:52	13.55				1974	2015-09-17 16:54:52	13.5	#N/A	#N/A	#N/A	#N/A	0
1736	2015-09-14 09:34:52	13.55				1975	2015-09-17 17:14:52	13.4	#N/A	#N/A	#N/A	#N/A	0
1737	2015-09-14 09:54:52	13.6				1976	2015-09-17 17:34:52	13.3	#N/A	#N/A	#N/A	#N/A	0
1738	2015-09-14 10:14:52	13.6				1977	2015-09-17 17:54:52	13.25	#N/A	#N/A	#N/A	#N/A	0
1739	2015-09-14 10:34:52	13.8				1978	2015-09-17 18:14:52	13.25	#N/A	#N/A	#N/A	#N/A	0
1740	2015-09-14 10:54:52	13.75				1979	2015-09-17 18:34:52	13.1	#N/A	#N/A	#N/A	#N/A	0
1741	2015-09-14 11:14:52	13.9				1980	2015-09-17 18:54:52	13.05	13.05	12.75	14.4	0.3	1
1742	2015-09-14 11:34:52	13.55				1981	2015-09-17 19:14:52	13.05	#N/A	#N/A	#N/A	#N/A	0
1743	2015-09-14 11:54:52	13.55				1982	2015-09-17 19:34:52	13	#N/A	#N/A	#N/A	#N/A	0
1744	2015-09-14 12:14:52	13.85				1983	2015-09-17 19:54:52	13	#N/A	#N/A	#N/A	#N/A	0
1745	2015-09-14 12:34:52	13.8				1984	2015-09-17 20:14:52	13	#N/A	#N/A	#N/A	#N/A	0
1746	2015-09-14 12:54:52	13.85				1985	2015-09-17 20:34:52	13	#N/A	#N/A	#N/A	#N/A	0
1747	2015-09-14 13:14:52	13.8				1986	2015-09-17 20:54:52	12.95	#N/A	#N/A	#N/A	#N/A	0
1748	2015-09-14 13:34:52	13.8				1987	2015-09-17 21:14:52	12.95	#N/A	#N/A	#N/A	#N/A	0
1749	2015-09-14 13:54:52	14.6				1988	2015-09-17 21:34:52	12.95	#N/A	#N/A	#N/A	#N/A	0
1750	2015-09-14 14:14:52	14.6				1989	2015-09-17 21:54:52	12.95	#N/A	#N/A	#N/A	#N/A	0
1751	2015-09-14 14:34:52	14.6				1990	2015-09-17 22:14:52	12.95	#N/A	#N/A	#N/A	#N/A	0
1752	2015-09-14 14:54:52	14.6				1991	2015-09-17 22:34:52	12.9	#N/A	#N/A	#N/A	#N/A	0
1753	2015-09-14 15:14:52	14.5				1992	2015-09-17 22:54:52	12.9	#N/A	#N/A	#N/A	#N/A	0
1754	2015-09-14 15:34:52	14.3				1993	2015-09-17 23:14:52	12.9	#N/A	#N/A	#N/A	#N/A	0
1755	2015-09-14 15:54:52	14.6				1994	2015-09-17 23:34:52	12.9	#N/A	#N/A	#N/A	#N/A	0
1756	2015-09-14 16:14:52	14.55				1995	2015-09-17 23:54:52	12.9	#N/A	#N/A	#N/A	#N/A	0
1757	2015-09-14 16:34:52	14.55				1996	2015-09-18 00:14:52	12.85	#N/A	#N/A	#N/A	#N/A	0
1758	2015-09-14 16:54:52	13.75				1997	2015-09-18 00:34:52	12.85	#N/A	#N/A	#N/A	#N/A	0
1759	2015-09-14 17:14:52	13.35				1998	2015-09-18 00:54:52	12.85	#N/A	#N/A	#N/A	#N/A	0
1760	2015-09-14 17:34:52	13.2				1999	2015-09-18 01:14:52	12.85	#N/A	#N/A	#N/A	#N/A	0
1761	2015-09-14 17:54:52	13.15				2000	2015-09-18 01:34:52	12.85	#N/A	#N/A	#N/A	#N/A	0
1762	2015-09-14 18:14:52	13.15				2001	2015-09-18 01:54:52	12.85	#N/A	#N/A	#N/A	#N/A	0
1763	2015-09-14 18:34:52	13.1				2002	2015-09-18 02:14:52	12.8	#N/A	#N/A	#N/A	#N/A	0
1764	2015-09-14 18:54:52	13				2003	2015-09-18 02:34:52	12.8	#N/A	#N/A	#N/A	#N/A	0
1765	2015-09-14 19:14:52	13				2004	2015-09-18 02:54:52	12.8	#N/A	#N/A	#N/A	#N/A	0
1766	2015-09-14 19:34:52	12.95				2005	2015-09-18 03:14:52	12.8	#N/A	#N/A	#N/A	#N/A	0
1767	2015-09-14 19:54:52	12.95				2006	2015-09-18 03:34:52	12.8	#N/A	#N/A	#N/A	#N/A	0
1768	2015-09-14 20:14:52	12.95				2007	2015-09-18 03:54:52	12.8	#N/A	#N/A	#N/A	#N/A	0
1769	2015-09-14 20:34:52	12.95				2008	2015-09-18 04:14:52	12.75	#N/A	#N/A	#N/A	#N/A	0
1770	2015-09-14 20:54:52	12.95				2009	2015-09-18 04:34:52	12.8	#N/A	#N/A	#N/A	#N/A	0
1771	2015-09-14 21:14:52	12.9				2010	2015-09-18 04:54:52	12.75	#N/A	#N/A	#N/A	#N/A	0
1772	2015-09-14 21:34:52	12.9				2011	2015-09-18 05:14:52	12.75	#N/A	#N/A	#N/A	#N/A	0
1773	2015-09-14 21:54:52	12.9				2012	2015-09-18 05:34:52	12.75	#N/A	#N/A	#N/A	#N/A	0
1774	2015-09-14 22:14:52	12.9				2013	2015-09-18 05:54:52	12.75	#N/A	#N/A	#N/A	#N/A	0
1775	2015-09-14 22:34:52	12.9				2014	2015-09-18 06:14:52	12.75	#N/A	#N/A	#N/A	#N/A	0
1776	2015-09-14 22:54:52	12.9				2015	2015-09-18 06:34:52	12.75	#N/A	#N/A	#N/A	#N/A	0
1777	2015-09-14 23:14:52	12.85				2016	2015-09-18 06:54:52	12.75	#N/A	#N/A	#N/A	#N/A	0
1778	2015-09-14 23:34:52	12.85				2017	2015-09-18 07:14:52	12.8	#N/A	#N/A	#N/A	#N/A	0
1779	2015-09-14 23:54:52	12.85				2018	2015-09-18 07:34:52	12.8	#N/A	#N/A	#N/A	#N/A	0
1780	2015-09-15 00:14:52	12.85				2019	2015-09-18 07:54:52	12.9	#N/A	#N/A	#N/A	#N/A	0
1781	2015-09-15 00:34:52	12.85				2020	2015-09-18 08:14:52	13.1	#N/A	#N/A	#N/A	#N/A	0
1782	2015-09-15 00:54:52	12.8				2021	2015-09-18 08:34:52	13.15	#N/A	#N/A	#N/A	#N/A	0
1783	2015-09-15 01:14:52	12.8				2022	2015-09-18 08:54:52	13.2	#N/A	#N/A	#N/A	#N/A	0
1784	2015-09-15 01:34:52	12.8				2023	2015-09-18 09:14:52	13.3	#N/A	#N/A	#N/A	#N/A	0
1785	2015-09-15 01:54:52	12.75				2024	2015-09-18 09:34:52	13.3	#N/A	#N/A	#N/A	#N/A	0
1786	2015-09-15 02:14:52	12.75				2025	2015-09-18 09:54:52	13.3	#N/A	#N/A	#N/A	#N/A	0
1787	2015-09-15 02:34:52	12.75				2026	2015-09-18 10:14:52	13.45	#N/A	#N/A	#N/A	#N/A	0
1788	2015-09-15 02:54:52	12.75				2027	2015-09-18 10:34:52	13.35	#N/A	#N/A	#N/A	#N/A	0
1789	2015-09-15 03:14:52	12.7				2028	2015-09-18 10:54:52	13.35	#N/A	#N/A	#N/A	#N/A	0
1790	2015-09-15 03:34:52	12.7				2029	2015-09-18 11:14:52	13.6	#N/A	#N/A	#N/A	#N/A	0
1791	2015-09-15 03:54:52	12.7				2030	2015-09-18 11:34:52	13.6	#N/A	#N/A	#N/A	#N/A	0
1792	2015-09-15 04:14:52	12.7				2031	2015-09-18 11:54:52	13.8	#N/A	#N/A	#N/A	#N/A	0
1793	2015-09-15 04:34:52	12.7				2032	2015-09-18 12:14:52	13.9	#N/A	#N/A	#N/A	#N/A	0
1794	2015-09-15 04:54:52	12.65				2033	2015-09-18 12:34:52	14.35	#N/A	#N/A	#N/A	#N/A	0
1795	2015-09-15 05:14:52	12.65				2034	2015-09-18 12:54:52	13.6	#N/A	#N/A	#N/A	#N/A	0
1796	2015-09-15 05:34:52	12.65				2035	2015-09-18 13:14:52	14.35	#N/A	#N/A	#N/A	#N/A	0
1797	2015-09-15 05:54:52	12.65				2036	2015-09-18 13:34:52	14.35	#N/A	#N/A	#N/A	#N/A	0
1798	2015-09-15 06:14:52	12.65				2037	2015-09-18 13:54:52	14.4	#N/A	#N/A	#N/A	#N/A	0
1799	2015-09-15 06:34:52	12.65				2038	2015-09-18 14:14:52	14.5	#N/A	#N/A	#N/A	#N/A	0
1800	2015-09-15 06:54:52	12.75				2039	2015-09-18 14:34:52	14.3	#N/A	#N/A	#N/A	#N/A	0
1801	2015-09-15 07:14:52	12.85				2040	2015-09-18 14:54:52	14.5	#N/A	#N/A	#N/A	#N/A	0
1802	2015-09-15 07:34:52	12.8				2041	2015-09-18 15:14:52	14.05	#N/A	#N/A	#N/A	#N/A	0
1803	2015-09-15 07:54:52	12.85				2042	2015-09-18 15:34:52	14.55	#N/A	#N/A	#N/A	#N/A	0
1804	2015-09-15 08:14:52	13.1				2043	2015-09-18 15:54:52	14.55	#N/A	#N/A	#N/A	#N/A	0
1805	2015-09-15 08:34:52	13.3				2044	2015-09-18 16:14:52	14.4	#N/A	#N/A	#N/A	#N/A	0
1806	2015-09-15 08:54:52	13.2				2045	2015-09-18 16:34:52	13.8	#N/A	#N/A	#N/A	#N/A	0
1807	2015-09-15 09:14:52	13.25				2046	2015-09-18 16:54:52	13.65	#N/A	#N/A	#N/A	#N/A	0
1808	2015-09-15 09:34:52	13.35				2047	2015-09-18 17:14:52	13.55	#N/A	#N/A	#N/A	#N/A	0
1809	2015-09-15 09:54:52	13.35				2048	2015-09-18 17:34:52	13.45	#N/A	#N/A	#N/A	#N/A	0
1810	2015-09-15 10:14:52	13.35				2049	2015-09-18 17:54:52	13.35	#N/A	#N/A	#N/A	#N/A	0
1811	2015-09-15 10:34:52	13.3				2050	2015-09-18 18:14:52	13.35	#N/A	#N/A	#N/A	#N/A	0
1812	2015-09-15 10:54:52	13.3				2051	2015-09-18 18:34:52	13.3	#N/A	#N/A	#N/A	#N/A	0
1813	2015-09-15 11:14:52	13.4				2052	2015-09-18 18:54:52	13.25	13.25	12.65	14.55	0.6	1
1814	2015-09-15 11:34:52	13.55				2053	2015-09-18 19:14:52	13.05	#N/A	#N/A	#N/A	#N/A	0
1815	2015-09-15 11:54:52	13.6				2054	2015-09-18 19:34:52	13	#N/A	#N/A	#N/A	#N/A	0
1816	2015-09-15 12:14:52	13.45				2055	2015-09-18 19:54:52	13	#N/A	#N/A	#N/A	#N/A	0
1817	2015-09-15 12:34:52	13.5				2056	2015-09-18 20:14:52	13	#N/A	#N/A	#N/A	#N/A	0
1818	2015-09-15 12:54:52	13.5				2057	2015-09-18 20:34:52	12.95	#N/A	#N/A	#N/A	#N/A	0
1819	2015-09-15 13:14:52	13.5				2058	2015-09-18 20:54:52	12.95	#N/A	#N/A	#N/A	#N/A	0
1820	2015-09-15 13:34:52	13.6				2059	2015-09-18 21:14:52	12.95	#N/A	#N/A	#N/A	#N/A	0
1821	2015-09-15 13:54:52	14				2060	2015-09-18 21:34:52	12.95	#N/A	#N/A	#N/A	#N/A	0
1822	2015-09-15 14:14:52	14.2				2061	2015-09-18 21:54:52	12.95	#N/A	#N/A	#N/A	#N/A	0
1823	2015-09-15 14:34:52	14.4				2062	2015-09-18 22:14:52	12.9	#N/A	#N/A	#N/A	#N/A	0
1824	2015-09-15 14:54:52	13.6				2063	2015-09-18 22:34:52	12.9	#N/A	#N/A	#N/A	#N/A	0
1825	2015-09-15 15:14:52	14.45				2064	2015-09-18 22:54:52	12.9	#N/A	#N/A	#N/A	#N/A	0
1826	2015-09-15 15:34:52	13.95				2065	2015-09-18 23:14:52	12.9	#N/A	#N/A	#N/A	#N/A	0
1827	2015-09-15 15:54:52	14.5				2066	2015-09-18 23:34:52	12.9	#N/A	#N/A	#N/A	#N/A	0
1828	2015-09-15 16:14:52	14.05				2067	2015-09-18 23:54:52	12.85	#N/A	#N/A	#N/A	#N/A	0
1829	2015-09-15 16:34:52	13.6				2068	2015-09-19 00:14:52	12.85	#N/A	#N/A	#N/A	#N/A	0
1830	2015-09-15 16:54:52	13.5				2069	2015-09-19 00:34:52	12.85	#N/A	#N/A	#N/A	#N/A	0
1831	2015-09-15 17:14:52	13.45				2070	2015-09-19 00:54:52	12.85	#N/A	#N/A	#N/A	#N/A	0
1832	2015-09-15 17:34:52	13.4				2071	2015-09-19 01:14:52	12.8	#N/A	#N/A	#N/A	#N/A	0
1833	2015-09-15 17:54:52	13.3				2072	2015-09-19 01:34:52	12.8	#N/A	#N/A	#N/A	#N/A	0
1834	2015-09-15 18:14:52	13.25				2073	2015-09-19 01:54:52	12.8	#N/A	#N/A	#N/A	#N/A	0
1835	2015-09-15 18:34:52	13.25				2074	2015-09-19 02:14:52	12.8	#N/A	#N/A	#N/A	#N/A	0
1836	2015-09-15 18:54:52	13.05				2075	2015-09-19 02:34:52	12.75	#N/A	#N/A	#N/A	#N/A	0
1837	2015-09-15 19:14:52	13				2076	2015-09-19 02:54:52	12.75	#N/A	#N/A	#N/A	#N/A	0
1838	2015-09-15 19:34:52	13				2077	2015-09-19 03:14:52	12.75	#N/A	#N/A	#N/A	#N/A	0
1839	2015-09-15 19:54:52	13				2078	2015-09-19 03:34:52	12.75	#N/A	#N/A	#N/A	#N/A	0
1840	2015-09-15 20:14:52	12.95				2079	2015-09-19 03:54:52	12.7	#N/A	#N/A	#N/A	#N/A	0
1841	2015-09-15 20:34:52	12.95				2080	2015-09-19 04:14:52	12.7	#N/A	#N/A	#N/A	#N/A	0
1842	2015-09-15 20:54:52	12.95				2081	2015-09-19 04:34:52	12.7	#N/A	#N/A	#N/A	#N/A	0
1843	2015-09-15 21:14:52	12.9				2082	2015-09-19 04:54:52	12.7	#N/A	#N/A	#N/A	#N/A	0
1844	2015-09-15 21:34:52	12.9				2083	2015-09-19 05:14:52	12.7	#N/A	#N/A	#N/A	#N/A	0
1845	2015-09-15 21:54:52	12.9				2084	2015-09-19 05:34:52	12.65	#N/A	#N/A	#N/A	#N/A	0
1846	2015-09-15 22:14:52	12.9				2085	2015-09-19 05:54:52	12.65	#N/A	#N/A	#N/A	#N/A	0
1847	2015-09-15 22:34:52	12.85				2086	2015-09-19 06:14:52	12.8	#N/A	#N/A	#N/A	#N/A	0
1848	2015-09-15 22:54:52	12.85				2087	2015-09-19 06:34:52	12.85	#N/A	#N/A	#N/A	#N/A	0
1849	2015-09-15 23:14:52	12.85				2088	2015-09-19 06:54:52	12.9	#N/A	#N/A	#N/A	#N/A	0
1850	2015-09-15 23:34:52	12.85				2089	2015-09-19 07:14:52	13	#N/A	#N/A	#N/A	#N/A	0
1851	2015-09-15 23:54:52	12.8				2090	2015-09-19 07:34:52	13.15	#N/A	#N/A	#N/A	#N/A	0
1852	2015-09-16 00:14:52	12.8				2091	2015-09-19 07:54:52	13.2	#N/A	#N/A	#N/A	#N/A	0
1853	2015-09-16 00:34:52	12.8				2092	2015-09-19 08:14:52	13.2	#N/A	#N/A	#N/A	#N/A	0
1854	2015-09-16 00:54:52	12.8				2093	2015-09-19 08:34:52	13.25	#N/A	#N/A	#N/A	#N/A	0
1855	2015-09-16 01:14:52	12.8				2094	2015-09-19 08:54:52	13.25	#N/A	#N/A	#N/A	#N/A	0
1856	2015-09-16 01:34:52	12.75				2095	2015-09-19 09:14:52	13.25	#N/A	#N/A	#N/A	#N/A	0
1857	2015-09-16 01:54:52	12.75				2096	2015-09-19 09:34:52	13.35	#N/A	#N/A	#N/A	#N/A	0
1858	2015-09-16 02:14:52	12.75				2097	2015-09-19 09:54:52	13.5	#N/A	#N/A	#N/A	#N/A	0
1859	2015-09-16 02:34:52	12.7				2098	2015-09-19 10:14:52	13.6	#N/A	#N/A	#N/A	#N/A	0
1860	2015-09-16 02:54:52	12.7				2099	2015-09-19 10:34:52	13.6	#N/A	#N/A	#N/A	#N/A	0
1861	2015-09-16 03:14:52	12.7				2100	2015-09-19 10:54:52	13.45	#N/A	#N/A	#N/A	#N/A	0
1862	2015-09-16 03:34:52	12.7				2101	2015-09-19 11:14:52	13.6	#N/A	#N/A	#N/A	#N/A	0
1863	2015-09-16 03:54:52	12.65				2102	2015-09-19 11:34:52	14.1	#N/A	#N/A	#N/A	#N/A	0
1864	2015-09-16 04:14:52	12.65				2103	2015-09-19 11:54:52	13.55	#N/A	#N/A	#N/A	#N/A	0
1865	2015-09-16 04:34:52	12.65				2104	2015-09-19 12:14:52	13.55	#N/A	#N/A	#N/A	#N/A	0
1866	2015-09-16 04:54:52	12.65				2105	2015-09-19 12:34:52	13.6	#N/A	#N/A	#N/A	#N/A	0
1867	2015-09-16 05:14:52	12.6				2106	2015-09-19 12:54:52	14	#N/A	#N/A	#N/A	#N/A	0
1868	2015-09-16 05:34:52	12.6				2107	2015-09-19 13:14:52	14.45	#N/A	#N/A	#N/A	#N/A	0
1869	2015-09-16 05:54:52	12.6				2108	2015-09-19 13:34:52	14.45	#N/A	#N/A	#N/A	#N/A	0
1870	2015-09-16 06:14:52	12.6				2109	2015-09-19 13:54:52	14.6	#N/A	#N/A	#N/A	#N/A	0
1871	2015-09-16 06:34:52	12.65				2110	2015-09-19 14:14:52	14.55	#N/A	#N/A	#N/A	#N/A	0
1872	2015-09-16 06:54:52	12.85				2111	2015-09-19 14:34:52	14.55	#N/A	#N/A	#N/A	#N/A	0
1873	2015-09-16 07:14:52	12.95				2112	2015-09-19 14:54:52	14.5	#N/A	#N/A	#N/A	#N/A	0
1874	2015-09-16 07:34:52	13.05				2113	2015-09-19 15:14:52	14.55	#N/A	#N/A	#N/A	#N/A	0
1875	2015-09-16 07:54:52	13.1				2114	2015-09-19 15:34:52	14.55	#N/A	#N/A	#N/A	#N/A	0
1876	2015-09-16 08:14:52	13.2				2115	2015-09-19 15:54:52	14.35	#N/A	#N/A	#N/A	#N/A	0
1877	2015-09-16 08:34:52	13.25				2116	2015-09-19 16:14:52	14.55	#N/A	#N/A	#N/A	#N/A	0
1878	2015-09-16 08:54:52	13.25				2117	2015-09-19 16:34:52	14.3	#N/A	#N/A	#N/A	#N/A	0
1879	2015-09-16 09:14:52	13.25				2118	2015-09-19 16:54:52	13.9	#N/A	#N/A	#N/A	#N/A	0
1880	2015-09-16 09:34:52	13.35				2119	2015-09-19 17:14:52	13.7	#N/A	#N/A	#N/A	#N/A	0
1881	2015-09-16 09:54:52	13.35				2120	2015-09-19 17:34:52	13.5	#N/A	#N/A	#N/A	#N/A	0
1882	2015-09-16 10:14:52	13.4				2121	2015-09-19 17:54:52	13.35	#N/A	#N/A	#N/A	#N/A	0
1883	2015-09-16 10:34:52	13.35				2122	2015-09-19 18:14:52	13.3	#N/A	#N/A	#N/A	#N/A	0
1884	2015-09-16 10:54:52	13.45				2123	2015-09-19 18:34:52	13.2	#N/A	#N/A	#N/A	#N/A	0
1885	2015-09-16 11:14:52	13.65				2124	2015-09-19 18:54:52	13	13	12.7	14.55	0.3	1
1886	2015-09-16 11:34:52	13.75				2125	2015-09-19 19:14:52	13	#N/A	#N/A	#N/A	#N/A	0
1887	2015-09-16 11:54:52	13.85				2126	2015-09-19 19:34:52	13	#N/A	#N/A	#N/A	#N/A	0
1888	2015-09-16 12:14:52	14.25				2127	2015-09-19 19:54:52	13	#N/A	#N/A	#N/A	#N/A	0
1889	2015-09-16 12:34:52	13.85				2128	2015-09-19 20:14:52	13	#N/A	#N/A	#N/A	#N/A	0
1890	2015-09-16 12:54:52	14.35				2129	2015-09-19 20:34:52	12.95	#N/A	#N/A	#N/A	#N/A	0
1891	2015-09-16 13:14:52	14.4				2130	2015-09-19 20:54:52	12.95	#N/A	#N/A	#N/A	#N/A	0
1892	2015-09-16 13:34:52	14.4				2131	2015-09-19 21:14:52	12.95	#N/A	#N/A	#N/A	#N/A	0
1893	2015-09-16 13:54:52	14.45				2132	2015-09-19 21:34:52	12.95	#N/A	#N/A	#N/A	#N/A	0
1894	2015-09-16 14:14:52	14.5				2133	2015-09-19 21:54:52	12.95	#N/A	#N/A	#N/A	#N/A	0
1895	2015-09-16 14:34:52	14.55				2134	2015-09-19 22:14:52	12.9	#N/A	#N/A	#N/A	#N/A	0
1896	2015-09-16 14:54:52	14.5				2135	2015-09-19 22:34:52	12.9	#N/A	#N/A	#N/A	#N/A	0
1897	2015-09-16 15:14:52	14.5				2136	2015-09-19 22:54:52	12.9	#N/A	#N/A	#N/A	#N/A	0
1898	2015-09-16 15:34:52	14.6				2137	2015-09-19 23:14:52	12.9	#N/A	#N/A	#N/A	#N/A	0
1899	2015-09-16 15:54:52	14.6				2138	2015-09-19 23:34:52	12.85	#N/A	#N/A	#N/A	#N/A	0
1900	2015-09-16 16:14:52	14.55				2139	2015-09-19 23:54:52	12.85	#N/A	#N/A	#N/A	#N/A	0
1901	2015-09-16 16:34:52	14.55				2140	2015-09-20 00:14:52	12.85	#N/A	#N/A	#N/A	#N/A	0
1902	2015-09-16 16:54:52	13.95				2141	2015-09-20 00:34:52	12.85	#N/A	#N/A	#N/A	#N/A	0
1903	2015-09-16 17:14:52	13.85				2142	2015-09-20 00:54:52	12.85	#N/A	#N/A	#N/A	#N/A	0
1904	2015-09-16 17:34:52	13.55				2143	2015-09-20 01:14:52	12.85	#N/A	#N/A	#N/A	#N/A	0
1905	2015-09-16 17:54:52	13.4				2144	2015-09-20 01:34:52	12.8	#N/A	#N/A	#N/A	#N/A	0
1906	2015-09-16 18:14:52	13.3				2145	2015-09-20 01:54:52	12.8	#N/A	#N/A	#N/A	#N/A	0
1907	2015-09-16 18:34:52	13.05				2146	2015-09-20 02:14:52	12.8	#N/A	#N/A	#N/A	#N/A	0
1908	2015-09-16 18:54:52	13.05				2147	2015-09-20 02:34:52	12.8	#N/A	#N/A	#N/A	#N/A	0
1909	2015-09-16 19:14:52	13				2148	2015-09-20 02:54:52	12.75	#N/A	#N/A	#N/A	#N/A	0
1910	2015-09-16 19:34:52	13				2149	2015-09-20 03:14:52	12.75	#N/A	#N/A	#N/A	#N/A	0
1911	2015-09-16 19:54:52	13				2150	2015-09-20 03:34:52	12.75	#N/A	#N/A	#N/A	#N/A	0
1912	2015-09-16 20:14:52	12.95				2151	2015-09-20 03:54:52	12.75	#N/A	#N/A	#N/A	#N/A	0
1913	2015-09-16 20:34:52	12.95				2152	2015-09-20 04:14:52	12.75	#N/A	#N/A	#N/A	#N/A	0
1914	2015-09-16 20:54:52	12.95				2153	2015-09-20 04:34:52	12.7	#N/A	#N/A	#N/A	#N/A	0
1915	2015-09-16 21:14:52	12.95				2154	2015-09-20 04:54:52	12.7	#N/A	#N/A	#N/A	#N/A	0
1916	2015-09-16 21:34:52	12.95				2155	2015-09-20 05:14:52	12.7	#N/A	#N/A	#N/A	#N/A	0
1917	2015-09-16 21:54:52	12.9				2156	2015-09-20 05:34:52	12.7	#N/A	#N/A	#N/A	#N/A	0
1918	2015-09-16 22:14:52	12.9				2157	2015-09-20 05:54:52	12.7	#N/A	#N/A	#N/A	#N/A	0
1919	2015-09-16 22:34:52	12.9				2158	2015-09-20 06:14:52	12.7	#N/A	#N/A	#N/A	#N/A	0
1920	2015-09-16 22:54:52	12.9				2159	2015-09-20 06:34:52	12.7	#N/A	#N/A	#N/A	#N/A	0
1921	2015-09-16 23:14:52	12.85				2160	2015-09-20 06:54:52	12.9	#N/A	#N/A	#N/A	#N/A	0
1922	2015-09-16 23:34:52	12.85				2161	2015-09-20 07:14:52	13	#N/A	#N/A	#N/A	#N/A	0
1923	2015-09-16 23:54:52	12.85				2162	2015-09-20 07:34:52	13.1	#N/A	#N/A	#N/A	#N/A	0
1924	2015-09-17 00:14:52	12.85				2163	2015-09-20 07:54:52	13.1	#N/A	#N/A	#N/A	#N/A	0
1925	2015-09-17 00:34:52	12.85				2164	2015-09-20 08:14:52	13.2	#N/A	#N/A	#N/A	#N/A	0
1926	2015-09-17 00:54:52	12.8				2165	2015-09-20 08:34:52	13.25	#N/A	#N/A	#N/A	#N/A	0
1927	2015-09-17 01:14:52	12.8				2166	2015-09-20 08:54:52	13.3	#N/A	#N/A	#N/A	#N/A	0
1928	2015-09-17 01:34:52	12.8				2167	2015-09-20 09:14:52	13.3	#N/A	#N/A	#N/A	#N/A	0
1929	2015-09-17 01:54:52	12.8				2168	2015-09-20 09:34:52	13.35	#N/A	#N/A	#N/A	#N/A	0
1930	2015-09-17 02:14:52	12.8				2169	2015-09-20 09:54:52	13.5	#N/A	#N/A	#N/A	#N/A	0
1931	2015-09-17 02:34:52	12.75				2170	2015-09-20 10:14:52	13.5	#N/A	#N/A	#N/A	#N/A	0
1932	2015-09-17 02:54:52	12.75				2171	2015-09-20 10:34:52	13.6	#N/A	#N/A	#N/A	#N/A	0
1933	2015-09-17 03:14:52	12.75				2172	2015-09-20 10:54:52	13.75	#N/A	#N/A	#N/A	#N/A	0
1934	2015-09-17 03:34:52	12.75				2173	2015-09-20 11:14:52	13.55	#N/A	#N/A	#N/A	#N/A	0
1935	2015-09-17 03:54:52	12.7				2174	2015-09-20 11:34:52	13.55	#N/A	#N/A	#N/A	#N/A	0
1936	2015-09-17 04:14:52	12.7				2175	2015-09-20 11:54:52	13.55	#N/A	#N/A	#N/A	#N/A	0
1937	2015-09-17 04:34:52	12.7				2176	2015-09-20 12:14:52	13.95	#N/A	#N/A	#N/A	#N/A	0
1938	2015-09-17 04:54:52	12.7				2177	2015-09-20 12:34:52	14.3	#N/A	#N/A	#N/A	#N/A	0
1939	2015-09-17 05:14:52	12.65				2178	2015-09-20 12:54:52	13.9	#N/A	#N/A	#N/A	#N/A	0
1940	2015-09-17 05:34:52	12.65				2179	2015-09-20 13:14:52	13.95	#N/A	#N/A	#N/A	#N/A	0
1941	2015-09-17 05:54:52	12.65				2180	2015-09-20 13:34:52	13.8	#N/A	#N/A	#N/A	#N/A	0
1942	2015-09-17 06:14:52	12.75				2181	2015-09-20 13:54:52	13.8	#N/A	#N/A	#N/A	#N/A	0
1943	2015-09-17 06:34:52	12.8				2182	2015-09-20 14:14:52	13.75	#N/A	#N/A	#N/A	#N/A	0
1944	2015-09-17 06:54:52	12.85				2183	2015-09-20 14:34:52	14.5	#N/A	#N/A	#N/A	#N/A	0
1945	2015-09-17 07:14:52	12.95				2184	2015-09-20 14:54:52	14.6	#N/A	#N/A	#N/A	#N/A	0
1946	2015-09-17 07:34:52	13				2185	2015-09-20 15:14:52	14.5	#N/A	#N/A	#N/A	#N/A	0
1947	2015-09-17 07:54:52	13.05				2186	2015-09-20 15:34:52	14.55	#N/A	#N/A	#N/A	#N/A	0
1948	2015-09-17 08:14:52	13.1				2187	2015-09-20 15:54:52	14.5	#N/A	#N/A	#N/A	#N/A	0
1949	2015-09-17 08:34:52	13.15				2188	2015-09-20 16:14:52	14.55	#N/A	#N/A	#N/A	#N/A	0
1950	2015-09-17 08:54:52	13.2				2189	2015-09-20 16:34:52	13.8	#N/A	#N/A	#N/A	#N/A	0
1951	2015-09-17 09:14:52	13.2				2190	2015-09-20 16:54:52	13.6	#N/A	#N/A	#N/A	#N/A	0
1952	2015-09-17 09:34:52	13.2				2191	2015-09-20 17:14:52	13.45	#N/A	#N/A	#N/A	#N/A	0
1953	2015-09-17 09:54:52	13.3				2192	2015-09-20 17:34:52	13.3	#N/A	#N/A	#N/A	#N/A	0
1954	2015-09-17 10:14:52	13.3				2193	2015-09-20 17:54:52	13.25	#N/A	#N/A	#N/A	#N/A	0
1955	2015-09-17 10:34:52	13.35				2194	2015-09-20 18:14:52	13.05	#N/A	#N/A	#N/A	#N/A	0
1956	2015-09-17 10:54:52	13.4				2195	2015-09-20 18:34:52	13	#N/A	#N/A	#N/A	#N/A	0
1957	2015-09-17 11:14:52	13.45				2196	2015-09-20 18:54:52	13	13	12.7	14.6	0.3	1
1958	2015-09-17 11:34:52	13.5				2197	2015-09-20 19:14:52	12.95	#N/A	#N/A	#N/A	#N/A	0
1959	2015-09-17 11:54:52	13.6				2198	2015-09-20 19:34:52	12.95	#N/A	#N/A	#N/A	#N/A	0
1960	2015-09-17 12:14:52	13.65				2199	2015-09-20 19:54:52	12.95	#N/A	#N/A	#N/A	#N/A	0
1961	2015-09-17 12:34:52	13.65				2200	2015-09-20 20:14:52	12.95	#N/A	#N/A	#N/A	#N/A	0
1962	2015-09-17 12:54:52	13.6				2201	2015-09-20 20:34:52	12.9	#N/A	#N/A	#N/A	#N/A	0
1963	2015-09-17 13:14:52	13.75				2202	2015-09-20 20:54:52	12.9	#N/A	#N/A	#N/A	#N/A	0
1964	2015-09-17 13:34:52	14.05				2203	2015-09-20 21:14:52	12.9	#N/A	#N/A	#N/A	#N/A	0
1965	2015-09-17 13:54:52	14.35				2204	2015-09-20 21:34:52	12.9	#N/A	#N/A	#N/A	#N/A	0
1966	2015-09-17 14:14:52	14.35				2205	2015-09-20 21:54:52	12.9	#N/A	#N/A	#N/A	#N/A	0
1967	2015-09-17 14:34:52	14.4				2206	2015-09-20 22:14:52	12.9	#N/A	#N/A	#N/A	#N/A	0
1968	2015-09-17 14:54:52	14.4				2207	2015-09-20 22:34:52	12.9	#N/A	#N/A	#N/A	#N/A	0
1969	2015-09-17 15:14:52	13.85				2208	2015-09-20 22:54:52	12.85	#N/A	#N/A	#N/A	#N/A	0
1970	2015-09-17 15:34:52	13.7				2209	2015-09-20 23:14:52	12.85	#N/A	#N/A	#N/A	#N/A	0
1971	2015-09-17 15:54:52	13.65				2210	2015-09-20 23:34:52	12.85	#N/A	#N/A	#N/A	#N/A	0
1972	2015-09-17 16:14:52	13.7				2211	2015-09-20 23:54:52	12.85	#N/A	#N/A	#N/A	#N/A	0
1973	2015-09-17 16:34:52	13.8				2212	2015-09-21 00:14:52	12.85	#N/A	#N/A	#N/A	#N/A	0
1974	2015-09-17 16:54:52	13.5				2213	2015-09-21 00:34:52	12.85	#N/A	#N/A	#N/A	#N/A	0
1975	2015-09-17 17:14:52	13.4				2214	2015-09-21 00:54:52	12.85	#N/A	#N/A	#N/A	#N/A	0
1976	2015-09-17 17:34:52	13.3				2215	2015-09-21 01:14:52	12.8	#N/A	#N/A	#N/A	#N/A	0
1977	2015-09-17 17:54:52	13.25				2216	2015-09-21 01:34:52	12.8	#N/A	#N/A	#N/A	#N/A	0
1978	2015-09-17 18:14:52	13.25				2217	2015-09-21 01:54:52	12.8	#N/A	#N/A	#N/A	#N/A	0
1979	2015-09-17 18:34:52	13.1				2218	2015-09-21 02:14:52	12.8	#N/A	#N/A	#N/A	#N/A	0
1980	2015-09-17 18:54:52	13.05				2219	2015-09-21 02:34:52	12.8	#N/A	#N/A	#N/A	#N/A	0
1981	2015-09-17 19:14:52	13.05				2220	2015-09-21 02:54:52	12.75	#N/A	#N/A	#N/A	#N/A	0
1982	2015-09-17 19:34:52	13				2221	2015-09-21 03:14:52	12.75	#N/A	#N/A	#N/A	#N/A	0
1983	2015-09-17 19:54:52	13				2222	2015-09-21 03:34:52	12.75	#N/A	#N/A	#N/A	#N/A	0
1984	2015-09-17 20:14:52	13				2223	2015-09-21 03:54:52	12.75	#N/A	#N/A	#N/A	#N/A	0
1985	2015-09-17 20:34:52	13				2224	2015-09-21 04:14:52	12.75	#N/A	#N/A	#N/A	#N/A	0
1986	2015-09-17 20:54:52	12.95				2225	2015-09-21 04:34:52	12.75	#N/A	#N/A	#N/A	#N/A	0
1987	2015-09-17 21:14:52	12.95				2226	2015-09-21 04:54:52	12.75	#N/A	#N/A	#N/A	#N/A	0
1988	2015-09-17 21:34:52	12.95				2227	2015-09-21 05:14:52	12.7	#N/A	#N/A	#N/A	#N/A	0
1989	2015-09-17 21:54:52	12.95				2228	2015-09-21 05:34:52	12.7	#N/A	#N/A	#N/A	#N/A	0
1990	2015-09-17 22:14:52	12.95				2229	2015-09-21 05:54:52	12.7	#N/A	#N/A	#N/A	#N/A	0
1991	2015-09-17 22:34:52	12.9				2230	2015-09-21 06:14:52	12.7	#N/A	#N/A	#N/A	#N/A	0
1992	2015-09-17 22:54:52	12.9				2231	2015-09-21 06:34:52	12.7	#N/A	#N/A	#N/A	#N/A	0
1993	2015-09-17 23:14:52	12.9				2232	2015-09-21 06:54:52	12.75	#N/A	#N/A	#N/A	#N/A	0
1994	2015-09-17 23:34:52	12.9				2233	2015-09-21 07:14:52	12.75	#N/A	#N/A	#N/A	#N/A	0
1995	2015-09-17 23:54:52	12.9				2234	2015-09-21 07:34:52	12.75	#N/A	#N/A	#N/A	#N/A	0
1996	2015-09-18 00:14:52	12.85				2235	2015-09-21 07:54:52	12.85	#N/A	#N/A	#N/A	#N/A	0
1997	2015-09-18 00:34:52	12.85				2236	2015-09-21 08:14:52	13.05	#N/A	#N/A	#N/A	#N/A	0
1998	2015-09-18 00:54:52	12.85				2237	2015-09-21 08:34:52	13.15	#N/A	#N/A	#N/A	#N/A	0
1999	2015-09-18 01:14:52	12.85				2238	2015-09-21 08:54:52	13.2	#N/A	#N/A	#N/A	#N/A	0
[truncated: 9,116 more rows]
